# Supplementary material for: The histone chaperone NAP1L3 is required for haematopoietic stem cell maintenance and differentiation
Source: Sci Rep. 2018 Jul 25;8:11202. doi: 10.1038/s41598-018-29518-z (PMC6060140; doi:10.1038/s41598-018-29518-z)
Supplement: Supplementary file 2 — Supplementary Table 1 [file 41598_2018_29518_MOESM2_ESM.xlsx]

## Sheet: annotated_id
	1_1	1_2	1_3	1_4	1_5	2_1
Alignment (Aligner: STAR, Ref.genome: Homo_sapiens.GRCh38.dna.primary_assembly)
Number of input reads	37092143	16890847	39845312	40636560	34989537	17811632
Uniquely mapped reads %	0.4876	0.5507	0.5528	0.5828	0.675	0.5521
% of reads mapped to multiple loci	0.4846	0.4168	0.4197	0.3924	0.3074	0.4251
% of reads mapped to too many loci	0.0054	0.0053	0.0053	0.0052	0.0043	0.0046
% of reads unmapped: too many mismatches	0	0	0	0	0	0
% of reads unmapped: too short	0.0201	0.0243	0.0196	0.0168	0.0101	0.016
% of reads unmapped: other	0.0023	0.0028	0.0026	0.0029	0.0032	0.0022							baseMean:	Base means across samples
Gene Quantification (Method: FeatureCounts, Gene ref: Homo_sapiens.GRCh38.90)													log2FoldChange:	log2 fold changes
Assigned	10034790	4887963	13265560	13715563	14521968	6702954							lfcSE:	Standard errors
Unassigned_Ambiguity	215753	103564	274740	298390	317100	146485							stat:	Wald test statistics
Unassigned_MultiMapping	128000000	49161685	115000000	111000000	68794745	52405480							pvalue:	Wald test p-value
Unassigned_NoFeatures	7835958	4310666	8486170	9668654	8777378	2984087							padj:	p-value adjusted for multiple testing (Benjamini & Hochberg method)
	Raw Counts						DESeq2 normalized Counts						DESeq2 Comparison
	KD			Control			KD			Control			KD vs Control
Feature ID	NAP1l3_1	NAP1l3_2	NAP1l3_3	SC_1	SC_2	SC_3	NAP1l3_1	NAP1l3_2	NAP1l3_3	SC_1	SC_2	SC_3	baseMean	log2FoldChange	lfcSE	stat	pvalue	padj	Ensembl ID	Ensembl ID	Gene name	Gene description	NCBI gene ID	Chromosome/scaffold name	Strand	Gene start (bp)	Gene end (bp)	MIM gene accession
ENSG00000000003	13	11	10	22	25	15	11.5265	20.2592	7.27391	14.7879	19.7905	22.8234	16.0769	-0.399619	0.346506	-1.15328	0.248795	0.46323	ENSG00000000003	ENSG00000000003	TSPAN6	tetraspanin 6 [Source:HGNC Symbol;Acc:HGNC:11858]	7105	X	-1	100627109	100639991	300191
ENSG00000000005	0	0	0	0	0	0	0	0	0	0	0	0	0	NA	NA	NA	NA	NA	ENSG00000000005	ENSG00000000005	TNMD	tenomodulin [Source:HGNC Symbol;Acc:HGNC:17757]	64102	X	1	100584802	100599885	300459
ENSG00000000419	104	51	165	239	379	103	92.2117	93.9289	120.02	160.65	300.024	156.721	153.926	-0.891035	0.233234	-3.82034	0.000133265	0.00163127	ENSG00000000419	ENSG00000000419	DPM1	dolichyl-phosphate mannosyltransferase subunit 1, catalytic [Source:HGNC Symbol;Acc:HGNC:3005]	8813	20	-1	50934867	50958555	603503
ENSG00000000457	181	99	254	250	195	100	160.484	182.333	184.757	168.044	154.366	152.156	167.023	0.136825	0.180955	0.756124	0.449575	0.657624	ENSG00000000457	ENSG00000000457	SCYL3	SCY1 like pseudokinase 3 [Source:HGNC Symbol;Acc:HGNC:19285]	57147	1	-1	169849631	169894267	608192
ENSG00000000460	290	164	448	657	656	246	257.129	302.046	325.871	441.62	519.303	374.304	370.045	-0.564091	0.169086	-3.33613	0.000849541	0.00702293	ENSG00000000460	ENSG00000000460	C1orf112	chromosome 1 open reading frame 112 [Source:HGNC Symbol;Acc:HGNC:25565]	55732	1	1	169662007	169854080	---
ENSG00000000938	49	19	31	43	26	19	43.4459	34.9931	22.5491	28.9036	20.5821	28.9097	29.8973	0.275293	0.308211	0.893196	0.371752	0.587067	ENSG00000000938	ENSG00000000938	FGR	FGR proto-oncogene, Src family tyrosine kinase [Source:HGNC Symbol;Acc:HGNC:3697]	2268	1	-1	27612064	27635277	164940
ENSG00000000971	317	155	375	455	459	235	281.069	285.47	272.772	305.84	363.354	357.567	311.012	-0.274956	0.157593	-1.74473	0.0810324	0.219144	ENSG00000000971	ENSG00000000971	CFH	complement factor H [Source:HGNC Symbol;Acc:HGNC:4883]	3075	1	1	196651878	196747504	134370
ENSG00000001036	227	93	211	340	220	146	201.27	171.282	153.48	228.54	174.156	222.148	191.813	-0.227888	0.188162	-1.21112	0.225848	0.436339	ENSG00000001036	ENSG00000001036	FUCA2	fucosidase, alpha-L- 2, plasma [Source:HGNC Symbol;Acc:HGNC:4008]	2519	6	-1	143494811	143511690	136820
ENSG00000001084	565	275	702	856	1037	377	500.958	506.479	510.629	575.383	820.91	573.629	581.331	-0.358191	0.162923	-2.19852	0.0279119	0.100802	ENSG00000001084	ENSG00000001084	GCLC	glutamate-cysteine ligase catalytic subunit [Source:HGNC Symbol;Acc:HGNC:4311]	2729	6	-1	53497341	53616970	606857
ENSG00000001167	848	396	1053	1210	1192	508	751.88	729.33	765.943	813.334	943.611	772.953	796.175	-0.165438	0.13779	-1.20065	0.229886	0.441279	ENSG00000001167	ENSG00000001167	NFYA	nuclear transcription factor Y subunit alpha [Source:HGNC Symbol;Acc:HGNC:7804]	4800	6	1	41072945	41099976	189903
ENSG00000001460	59	31	82	89	75	53	52.3124	57.094	59.6461	59.8237	59.3715	80.6428	61.4818	-0.191387	0.246166	-0.77747	0.436881	0.647025	ENSG00000001460	ENSG00000001460	STPG1	sperm tail PG-rich repeat containing 1 [Source:HGNC Symbol;Acc:HGNC:28070]	90529	1	-1	24356999	24416934	615826
ENSG00000001461	209	108	245	347	203	168	185.31	198.908	178.211	233.245	160.699	255.622	201.999	-0.188596	0.193075	-0.976803	0.328667	0.54479	ENSG00000001461	ENSG00000001461	NIPAL3	NIPA like domain containing 3 [Source:HGNC Symbol;Acc:HGNC:25233]	57185	1	1	24415794	24472976	---
ENSG00000001497	572	291	715	725	525	321	507.165	535.947	520.085	487.328	415.601	488.421	492.424	0.161442	0.144637	1.11619	0.26434	0.47994	ENSG00000001497	ENSG00000001497	LAS1L	LAS1 like, ribosome biogenesis factor [Source:HGNC Symbol;Acc:HGNC:25726]	81887	X	-1	65512582	65534775	300964
ENSG00000001561	356	167	467	452	511	207	315.648	307.571	339.692	303.824	404.518	314.963	331.036	-0.0823207	0.1654	-0.497708	0.61869	0.784981	ENSG00000001561	ENSG00000001561	ENPP4	ectonucleotide pyrophosphatase/phosphodiesterase 4 (putative) [Source:HGNC Symbol;Acc:HGNC:3359]	22875	6	1	46129993	46146699	617000
ENSG00000001617	16	4	23	10	12	5	14.1864	7.36697	16.73	6.72177	9.49944	7.60781	10.3521	0.417656	0.358455	1.16516	0.243955	0.45756	ENSG00000001617	ENSG00000001617	SEMA3F	semaphorin 3F [Source:HGNC Symbol;Acc:HGNC:10728]	6405	3	1	50155045	50189075	601124
ENSG00000001626	3	1	0	0	0	1	2.65995	1.84174	0	0	0	1.52156	1.00388	0.160153	0.215843	0.741986	0.458096	NA	ENSG00000001626	ENSG00000001626	CFTR	cystic fibrosis transmembrane conductance regulator [Source:HGNC Symbol;Acc:HGNC:1884]	1080	7	1	117465784	117715971	602421
ENSG00000001629	1218	593	1589	1267	1095	596	1079.94	1092.15	1155.82	851.648	866.824	906.851	992.207	0.3332	0.126966	2.62433	0.00868193	0.0427449	ENSG00000001629	ENSG00000001629	ANKIB1	ankyrin repeat and IBR domain containing 1 [Source:HGNC Symbol;Acc:HGNC:22215]	54467	7	1	92246234	92401384	---
ENSG00000001630	25	4	28	26	17	9	22.1663	7.36697	20.367	17.4766	13.4575	13.6941	15.7547	0.140929	0.345454	0.407953	0.683308	0.825861	ENSG00000001630	ENSG00000001630	CYP51A1	cytochrome P450 family 51 subfamily A member 1 [Source:HGNC Symbol;Acc:HGNC:2649]	1595	7	-1	92112151	92142952	601637
ENSG00000001631	788	416	977	1249	1303	481	698.681	766.165	710.661	839.549	1031.48	731.871	796.401	-0.251931	0.151577	-1.66207	0.0964987	0.24803	ENSG00000001631	ENSG00000001631	KRIT1	KRIT1, ankyrin repeat containing [Source:HGNC Symbol;Acc:HGNC:1573]	889	7	-1	92198969	92246166	---
ENSG00000002016	174	77	191	289	217	119	154.277	141.814	138.932	194.259	171.782	181.066	163.688	-0.308418	0.181649	-1.69788	0.0895307	0.234868	ENSG00000002016	ENSG00000002016	RAD52	RAD52 homolog, DNA repair protein [Source:HGNC Symbol;Acc:HGNC:9824]	5893	12	-1	912077	990053	600392
ENSG00000002079	0	0	0	0	2	0	0	0	0	0	1.58324	0	0.263873	-0.0540568	0.124414	-0.43449	0.663933	NA	ENSG00000002079	ENSG00000002079	MYH16	myosin heavy chain 16 pseudogene [Source:HGNC Symbol;Acc:HGNC:31038]	---	7	1	99238829	99311130	---
ENSG00000002330	53	14	48	65	39	23	46.9925	25.7844	34.9148	43.6915	30.8732	34.9959	36.2087	-0.00146452	0.2913	-0.00502753	0.995989	0.998363	ENSG00000002330	ENSG00000002330	BAD	BCL2 associated agonist of cell death [Source:HGNC Symbol;Acc:HGNC:936]	572	11	-1	64269830	64284704	603167
ENSG00000002549	419	190	432	463	404	237	371.507	349.931	314.233	311.218	319.814	360.61	337.886	0.0627419	0.156673	0.400463	0.688815	0.82936	ENSG00000002549	ENSG00000002549	LAP3	leucine aminopeptidase 3 [Source:HGNC Symbol;Acc:HGNC:18449]	51056	4	1	17577192	17607972	170250
ENSG00000002586	599	330	860	591	465	276	531.104	607.775	625.557	397.256	368.103	419.951	491.624	0.551204	0.146766	3.75568	0.000172875	0.00199672	ENSG00000002586	ENSG00000002586	CD99	CD99 molecule (Xg blood group) [Source:HGNC Symbol;Acc:HGNC:7082]	4267	X	1	2691179	2741309	450000
ENSG00000002587	22	14	52	20	23	8	19.5063	25.7844	37.8243	13.4435	18.2073	12.1725	21.1564	0.647317	0.33032	1.95967	0.0500348	0.154637	ENSG00000002587	ENSG00000002587	HS3ST1	heparan sulfate-glucosamine 3-sulfotransferase 1 [Source:HGNC Symbol;Acc:HGNC:5194]	9957	4	-1	11393150	11429765	603244
ENSG00000002726	27	16	42	24	14	13	23.9396	29.4679	30.5504	16.1322	11.0827	19.7803	21.8255	0.622255	0.324273	1.91892	0.054994	0.166135	ENSG00000002726	ENSG00000002726	AOC1	amine oxidase, copper containing 1 [Source:HGNC Symbol;Acc:HGNC:80]	26	7	1	150824627	150861504	104610
ENSG00000002745	0	0	0	0	0	0	0	0	0	0	0	0	0	NA	NA	NA	NA	NA	ENSG00000002745	ENSG00000002745	WNT16	Wnt family member 16 [Source:HGNC Symbol;Acc:HGNC:16267]	51384	7	1	121325367	121341104	606267
ENSG00000002746	0	0	0	0	0	0	0	0	0	0	0	0	0	NA	NA	NA	NA	NA	ENSG00000002746	ENSG00000002746	HECW1	HECT, C2 and WW domain containing E3 ubiquitin protein ligase 1 [Source:HGNC Symbol;Acc:HGNC:22195]	23072	7	1	43112599	43566001	610384
ENSG00000002822	380	153	459	360	180	122	336.928	281.787	333.873	241.984	142.492	185.631	253.782	0.685033	0.192838	3.55237	0.000381774	0.00376642	ENSG00000002822	ENSG00000002822	MAD1L1	MAD1 mitotic arrest deficient like 1 [Source:HGNC Symbol;Acc:HGNC:6762]	8379	7	-1	1815793	2233243	---
ENSG00000002834	1718	765	2061	1872	1307	982	1523.27	1408.93	1499.15	1258.31	1034.65	1494.17	1369.75	0.220319	0.148079	1.48784	0.136792	0.312911	ENSG00000002834	ENSG00000002834	LASP1	LIM and SH3 protein 1 [Source:HGNC Symbol;Acc:HGNC:6513]	3927	17	1	38869859	38921770	602920
ENSG00000002919	101	41	112	106	68	46	89.5518	75.5115	81.4678	71.2507	53.8302	69.9918	73.6006	0.309667	0.233209	1.32786	0.184226	0.381294	ENSG00000002919	ENSG00000002919	SNX11	sorting nexin 11 [Source:HGNC Symbol;Acc:HGNC:14975]	29916	17	1	48103357	48123074	614906
ENSG00000002933	6	6	16	0	0	2	5.31991	11.0505	11.6383	0	0	3.04312	5.17529	1.00177	0.343861	2.9133	0.00357635	0.0217773	ENSG00000002933	ENSG00000002933	TMEM176A	transmembrane protein 176A [Source:HGNC Symbol;Acc:HGNC:24930]	55365	7	1	150800403	150805120	---
ENSG00000003056	1273	537	1491	1562	1016	643	1128.71	989.016	1084.54	1049.94	804.286	978.364	1005.81	0.171986	0.143384	1.19947	0.230344	0.441939	ENSG00000003056	ENSG00000003056	M6PR	mannose-6-phosphate receptor, cation dependent [Source:HGNC Symbol;Acc:HGNC:6752]	4074	12	-1	8940363	8949955	154540
ENSG00000003096	101	41	87	134	141	60	89.5518	75.5115	63.283	90.0717	111.618	91.2937	86.8883	-0.325786	0.227112	-1.43447	0.151437	0.335334	ENSG00000003096	ENSG00000003096	KLHL13	kelch like family member 13 [Source:HGNC Symbol;Acc:HGNC:22931]	90293	X	-1	117897813	118117340	300655
ENSG00000003137	0	0	0	1	0	0	0	0	0	0.672177	0	0	0.112029	-0.0236784	0.124275	-0.190531	0.848893	NA	ENSG00000003137	ENSG00000003137	CYP26B1	cytochrome P450 family 26 subfamily B member 1 [Source:HGNC Symbol;Acc:HGNC:20581]	56603	2	-1	72129238	72148038	605207
ENSG00000003147	119	63	131	145	98	64	105.512	116.03	95.2883	97.4656	77.5788	97.3799	98.209	0.19057	0.214388	0.888902	0.374056	0.589078	ENSG00000003147	ENSG00000003147	ICA1	islet cell autoantigen 1 [Source:HGNC Symbol;Acc:HGNC:5343]	3382	7	-1	8113184	8262687	---
ENSG00000003249	70	30	107	38	33	20	62.0656	55.2523	77.8309	25.5427	26.1235	30.4312	46.2077	1.06528	0.270809	3.9337	8.36495e-05	0.00111518	ENSG00000003249	ENSG00000003249	DBNDD1	dysbindin domain containing 1 [Source:HGNC Symbol;Acc:HGNC:28455]	79007	16	-1	90004865	90020128	---
ENSG00000003393	3063	1360	3575	2866	2313	1260	2715.81	2504.77	2600.42	1926.46	1831.02	1917.17	2249.28	0.450707	0.119035	3.78634	0.000152885	0.00182406	ENSG00000003393	ENSG00000003393	ALS2	ALS2, alsin Rho guanine nucleotide exchange factor [Source:HGNC Symbol;Acc:HGNC:443]	57679	2	-1	201700554	201781189	606352
ENSG00000003400	480	236	586	530	328	223	425.593	434.651	426.251	356.254	259.651	339.308	373.618	0.408076	0.162177	2.51624	0.0118616	0.0535025	ENSG00000003400	ENSG00000003400	CASP10	caspase 10 [Source:HGNC Symbol;Acc:HGNC:1500]	843	2	1	201182881	201229406	601762
ENSG00000003402	1059	545	1373	1475	1523	655	938.964	1003.75	998.708	991.46	1205.64	996.623	1022.52	-0.116047	0.136719	-0.848797	0.395994	0.610467	ENSG00000003402	ENSG00000003402	CFLAR	CASP8 and FADD like apoptosis regulator [Source:HGNC Symbol;Acc:HGNC:1876]	8837	2	1	201116104	201176687	---
ENSG00000003436	340	187	486	353	584	164	301.461	344.406	353.512	237.278	462.306	249.536	324.75	0.0625807	0.209815	0.298266	0.7655	0.877292	ENSG00000003436	ENSG00000003436	TFPI	tissue factor pathway inhibitor [Source:HGNC Symbol;Acc:HGNC:11760]	7035	2	-1	187464230	187565760	152310
ENSG00000003509	141	79	206	226	286	109	125.018	145.498	149.843	151.912	226.403	165.85	160.754	-0.345725	0.200659	-1.72294	0.0848985	0.22672	ENSG00000003509	ENSG00000003509	NDUFAF7	NADH:ubiquinone oxidoreductase complex assembly factor 7 [Source:HGNC Symbol;Acc:HGNC:28816]	55471	2	1	37231631	37253403	615898
ENSG00000003756	1816	912	2233	1936	1711	746	1610.16	1679.67	1624.26	1301.33	1354.46	1135.08	1450.83	0.359415	0.128505	2.79691	0.00515941	0.0289391	ENSG00000003756	ENSG00000003756	RBM5	RNA binding motif protein 5 [Source:HGNC Symbol;Acc:HGNC:9902]	10181	3	1	50088908	50119021	606884
ENSG00000003987	1	0	0	1	2	1	0.886651	0	0	0.672177	1.58324	1.52156	0.777272	-0.154398	0.212363	-0.727049	0.467196	NA	ENSG00000003987	ENSG00000003987	MTMR7	myotubularin related protein 7 [Source:HGNC Symbol;Acc:HGNC:7454]	9108	8	-1	17298030	17413528	603562
ENSG00000003989	9	5	14	9	20	6	7.97986	9.20872	10.1835	6.04959	15.8324	9.12937	9.73057	-0.0980954	0.360254	-0.272295	0.785395	0.88828	ENSG00000003989	ENSG00000003989	SLC7A2	solute carrier family 7 member 2 [Source:HGNC Symbol;Acc:HGNC:11060]	6542	8	1	17497088	17570573	---
ENSG00000004059	286	114	363	310	175	123	253.582	209.959	264.043	208.375	138.534	187.152	210.274	0.422056	0.190305	2.21779	0.0265694	0.097176	ENSG00000004059	ENSG00000004059	ARF5	ADP ribosylation factor 5 [Source:HGNC Symbol;Acc:HGNC:658]	381	7	1	127588345	127591705	103188
ENSG00000004139	110	43	139	154	76	89	97.5317	79.195	101.107	103.515	60.1631	135.419	96.1552	-0.0635636	0.247124	-0.257214	0.797014	0.89496	ENSG00000004139	ENSG00000004139	SARM1	sterile alpha and TIR motif containing 1 [Source:HGNC Symbol;Acc:HGNC:17074]	23098	17	1	28364356	28404049	607732
ENSG00000004142	723	326	811	1034	836	529	641.049	600.408	589.914	695.031	661.794	804.906	665.517	-0.225659	0.141079	-1.59952	0.109705	0.270711	ENSG00000004142	ENSG00000004142	POLDIP2	DNA polymerase delta interacting protein 2 [Source:HGNC Symbol;Acc:HGNC:23781]	26073	17	-1	28347177	28357522	611519
ENSG00000004399	4719	2055	5955	4991	2910	2266	4184.11	3784.78	4331.62	3354.83	2303.61	3447.86	3567.8	0.414102	0.154664	2.67743	0.00741897	0.0381442	ENSG00000004399	ENSG00000004399	PLXND1	plexin D1 [Source:HGNC Symbol;Acc:HGNC:9107]	23129	3	-1	129555175	129606818	604282
ENSG00000004455	1121	497	1352	1461	1113	657	993.936	915.346	983.433	982.05	881.073	999.666	959.251	0.0174146	0.131097	0.132838	0.894322	0.948909	ENSG00000004455	ENSG00000004455	AK2	adenylate kinase 2 [Source:HGNC Symbol;Acc:HGNC:362]	204	1	-1	33007940	33080996	103020
ENSG00000004468	8	7	10	27	26	18	7.09321	12.8922	7.27391	18.1488	20.5821	27.3881	15.5631	-0.846211	0.346137	-2.44473	0.0144961	0.0619589	ENSG00000004468	ENSG00000004468	CD38	CD38 molecule [Source:HGNC Symbol;Acc:HGNC:1667]	952	4	1	15778275	15853230	107270
ENSG00000004478	898	377	1041	1076	646	468	796.213	694.337	757.214	723.262	511.387	712.091	699.084	0.201041	0.1582	1.27081	0.203797	0.407493	ENSG00000004478	ENSG00000004478	FKBP4	FK506 binding protein 4 [Source:HGNC Symbol;Acc:HGNC:3720]	2288	12	1	2794953	2805423	600611
ENSG00000004487	1971	915	2535	2502	1841	1186	1747.59	1685.2	1843.94	1681.79	1457.37	1804.57	1703.41	0.0931318	0.131662	0.707354	0.479347	0.682413	ENSG00000004487	ENSG00000004487	KDM1A	lysine demethylase 1A [Source:HGNC Symbol;Acc:HGNC:29079]	23028	1	1	23019448	23083689	---
ENSG00000004534	845	385	830	930	632	372	749.22	709.071	603.735	625.124	500.304	566.021	625.579	0.270438	0.150804	1.79332	0.0729226	0.20343	ENSG00000004534	ENSG00000004534	RBM6	RNA binding motif protein 6 [Source:HGNC Symbol;Acc:HGNC:9903]	10180	3	1	49940007	50100045	606886
ENSG00000004660	68	29	106	86	24	37	60.2923	53.4106	77.1035	57.8072	18.9989	56.2978	53.985	0.433593	0.294218	1.47371	0.140559	0.318406	ENSG00000004660	ENSG00000004660	CAMKK1	calcium/calmodulin dependent protein kinase kinase 1 [Source:HGNC Symbol;Acc:HGNC:1469]	84254	17	-1	3860315	3894891	611411
ENSG00000004700	347	187	572	769	1029	372	307.668	344.406	416.068	516.904	814.577	566.021	494.274	-0.770834	0.183028	-4.21157	2.53607e-05	0.000421992	ENSG00000004700	ENSG00000004700	RECQL	RecQ like helicase [Source:HGNC Symbol;Acc:HGNC:9948]	5965	12	-1	21468911	21501669	600537
ENSG00000004766	290	161	375	363	398	172	257.129	296.521	272.772	244	315.065	261.709	274.532	0.0031781	0.16806	0.0189105	0.984913	0.992716	ENSG00000004766	ENSG00000004766	VPS50	VPS50, EARP/GARPII complex subunit [Source:HGNC Symbol;Acc:HGNC:25956]	55610	7	1	93232340	93361121	616465
ENSG00000004776	12	2	9	24	25	10	10.6398	3.68349	6.54652	16.1322	19.7905	15.2156	12.0014	-0.723064	0.355447	-2.03424	0.0419277	0.135927	ENSG00000004776	ENSG00000004776	HSPB6	heat shock protein family B (small) member 6 [Source:HGNC Symbol;Acc:HGNC:26511]	126393	19	-1	35754569	35758079	610695
ENSG00000004777	339	144	426	428	310	173	300.575	265.211	309.869	287.692	245.402	263.23	278.663	0.135097	0.162253	0.83263	0.405053	0.618735	ENSG00000004777	ENSG00000004777	ARHGAP33	Rho GTPase activating protein 33 [Source:HGNC Symbol;Acc:HGNC:23085]	115703	19	1	35774532	35788822	---
ENSG00000004779	29	13	33	48	70	37	25.7129	23.9427	24.0039	32.2645	55.4134	56.2978	36.2725	-0.744984	0.294815	-2.52696	0.0115055	0.0523554	ENSG00000004779	ENSG00000004779	NDUFAB1	NADH:ubiquinone oxidoreductase subunit AB1 [Source:HGNC Symbol;Acc:HGNC:7694]	4706	16	-1	23581002	23596356	603836
ENSG00000004799	0	0	1	1	0	0	0	0	0.727391	0.672177	0	0	0.233261	0.00645419	0.126977	0.0508296	0.959461	NA	ENSG00000004799	ENSG00000004799	PDK4	pyruvate dehydrogenase kinase 4 [Source:HGNC Symbol;Acc:HGNC:8812]	5166	7	-1	95583499	95596491	602527
ENSG00000004809	109	47	124	86	97	37	96.645	86.5619	90.1965	57.8072	76.7871	56.2978	77.3826	0.454653	0.230586	1.97173	0.0486406	0.151585	ENSG00000004809	ENSG00000004809	SLC22A16	solute carrier family 22 member 16 [Source:HGNC Symbol;Acc:HGNC:20302]	85413	6	-1	110424687	110476641	---
ENSG00000004838	10	1	6	4	5	3	8.86651	1.84174	4.36435	2.68871	3.9581	4.56468	4.38068	0.190833	0.347104	0.549786	0.582466	NA	ENSG00000004838	ENSG00000004838	ZMYND10	zinc finger MYND-type containing 10 [Source:HGNC Symbol;Acc:HGNC:19412]	51364	3	-1	50341110	50346852	607070
ENSG00000004846	0	0	1	2	1	1	0	0	0.727391	1.34435	0.79162	1.52156	0.730821	-0.15541	0.208694	-0.744678	0.456466	NA	ENSG00000004846	ENSG00000004846	ABCB5	ATP binding cassette subfamily B member 5 [Source:HGNC Symbol;Acc:HGNC:46]	340273	7	1	20615207	20777038	611785
ENSG00000004848	0	0	0	0	0	0	0	0	0	0	0	0	0	NA	NA	NA	NA	NA	ENSG00000004848	ENSG00000004848	ARX	aristaless related homeobox [Source:HGNC Symbol;Acc:HGNC:18060]	170302	X	-1	25003694	25016420	300382
ENSG00000004864	561	240	634	672	680	357	497.411	442.018	461.166	451.703	538.302	543.197	488.966	-0.119088	0.14827	-0.803182	0.42187	0.633354	ENSG00000004864	ENSG00000004864	SLC25A13	solute carrier family 25 member 13 [Source:HGNC Symbol;Acc:HGNC:10983]	10165	7	-1	96120220	96322147	603859
ENSG00000004866	471	257	665	702	679	374	417.613	473.328	483.715	471.868	537.51	569.064	492.183	-0.18813	0.148843	-1.26395	0.20625	0.410956	ENSG00000004866	ENSG00000004866	ST7	suppression of tumorigenicity 7 [Source:HGNC Symbol;Acc:HGNC:11351]	93655	7	1	116953238	117230103	600833
ENSG00000004897	1001	514	1308	1963	2233	954	887.538	946.656	951.428	1319.48	1767.69	1451.57	1220.73	-0.676257	0.14303	-4.72808	2.26655e-06	6.09263e-05	ENSG00000004897	ENSG00000004897	CDC27	cell division cycle 27 [Source:HGNC Symbol;Acc:HGNC:1728]	996	17	-1	47117703	47189422	116946
ENSG00000004939	0	0	2	5	2	2	0	0	1.45478	3.36088	1.58324	3.04312	1.57367	-0.323181	0.268735	-1.2026	0.229131	NA	ENSG00000004939	ENSG00000004939	SLC4A1	solute carrier family 4 member 1 (Diego blood group) [Source:HGNC Symbol;Acc:HGNC:11027]	6521	17	-1	44248385	44268141	109270
ENSG00000004948	0	0	0	0	0	0	0	0	0	0	0	0	0	NA	NA	NA	NA	NA	ENSG00000004948	ENSG00000004948	CALCR	calcitonin receptor [Source:HGNC Symbol;Acc:HGNC:1440]	799	7	-1	93424487	93574730	114131
ENSG00000004961	139	58	175	196	190	87	123.245	106.821	127.293	131.747	150.408	132.376	128.648	-0.188412	0.195559	-0.963458	0.335318	0.551783	ENSG00000004961	ENSG00000004961	HCCS	holocytochrome c synthase [Source:HGNC Symbol;Acc:HGNC:4837]	3052	X	1	11111301	11123078	300056
ENSG00000004975	730	306	771	837	411	364	647.256	563.573	560.819	562.612	325.356	553.848	535.577	0.27998	0.185171	1.51201	0.130531	0.303831	ENSG00000004975	ENSG00000004975	DVL2	dishevelled segment polarity protein 2 [Source:HGNC Symbol;Acc:HGNC:3086]	1856	17	-1	7225341	7234545	602151
ENSG00000005001	0	0	0	0	0	0	0	0	0	0	0	0	0	NA	NA	NA	NA	NA	ENSG00000005001	ENSG00000005001	PRSS22	protease, serine 22 [Source:HGNC Symbol;Acc:HGNC:14368]	64063	16	-1	2852727	2858170	609343
ENSG00000005007	1545	705	1703	1946	1000	903	1369.88	1298.43	1238.75	1308.06	791.62	1373.97	1230.12	0.160779	0.175193	0.917724	0.358763	0.574834	ENSG00000005007	ENSG00000005007	UPF1	UPF1, RNA helicase and ATPase [Source:HGNC Symbol;Acc:HGNC:9962]	5976	19	1	18831938	18868236	601430
ENSG00000005020	717	360	912	1176	1641	575	635.729	663.028	663.381	790.48	1299.05	874.898	821.094	-0.560802	0.172228	-3.25616	0.0011293	0.00882454	ENSG00000005020	ENSG00000005020	SKAP2	src kinase associated phosphoprotein 2 [Source:HGNC Symbol;Acc:HGNC:15687]	8935	7	-1	26667062	26995239	605215
ENSG00000005022	777	386	840	1586	1224	802	688.928	710.913	611.009	1066.07	968.943	1220.29	877.693	-0.667193	0.142741	-4.67416	2.95152e-06	7.56503e-05	ENSG00000005022	ENSG00000005022	SLC25A5	solute carrier family 25 member 5 [Source:HGNC Symbol;Acc:HGNC:10991]	292	X	1	119468400	119471319	300150
ENSG00000005059	105	44	90	201	269	83	93.0984	81.0367	65.4652	135.107	212.946	126.29	118.991	-0.883399	0.230789	-3.82774	0.000129324	0.00159179	ENSG00000005059	ENSG00000005059	MCUB	mitochondrial calcium uniporter dominant negative beta subunit [Source:HGNC Symbol;Acc:HGNC:26076]	55013	4	1	109560205	109688726	---
ENSG00000005073	3	1	3	0	0	0	2.65995	1.84174	2.18217	0	0	0	1.11398	0.376315	0.232982	1.61521	0.106265	NA	ENSG00000005073	ENSG00000005073	HOXA11	homeobox A11 [Source:HGNC Symbol;Acc:HGNC:5101]	3207	7	-1	27181510	27185223	142958
ENSG00000005075	60	28	103	92	104	46	53.1991	51.5688	74.9213	61.8402	82.3285	69.9918	65.6416	-0.200337	0.247694	-0.808806	0.418627	0.630527	ENSG00000005075	ENSG00000005075	POLR2J	RNA polymerase II subunit J [Source:HGNC Symbol;Acc:HGNC:9197]	5439	7	-1	102473118	102478907	604150
ENSG00000005100	824	389	1060	1028	695	476	730.601	716.438	771.035	690.998	550.176	724.263	697.252	0.171023	0.147108	1.16257	0.245004	0.458808	ENSG00000005100	ENSG00000005100	DHX33	DEAH-box helicase 33 [Source:HGNC Symbol;Acc:HGNC:16718]	56919	17	-1	5440912	5469060	614405
ENSG00000005102	0	0	1	0	0	0	0	0	0.727391	0	0	0	0.121232	0.0349057	0.124275	0.280873	0.778808	NA	ENSG00000005102	ENSG00000005102	MEOX1	mesenchyme homeobox 1 [Source:HGNC Symbol;Acc:HGNC:7013]	4222	17	-1	43640388	43661954	600147
ENSG00000005108	25	12	20	43	43	23	22.1663	22.1009	14.5478	28.9036	34.0397	34.9959	26.1257	-0.567302	0.311504	-1.82117	0.0685804	0.194801	ENSG00000005108	ENSG00000005108	THSD7A	thrombospondin type 1 domain containing 7A [Source:HGNC Symbol;Acc:HGNC:22207]	221981	7	-1	11370357	11832198	612249
ENSG00000005156	1614	734	1945	1728	1226	753	1431.06	1351.84	1414.78	1161.52	970.526	1145.74	1245.91	0.346279	0.13177	2.6279	0.0085915	0.0424743	ENSG00000005156	ENSG00000005156	LIG3	DNA ligase 3 [Source:HGNC Symbol;Acc:HGNC:6600]	3980	17	1	34980494	35009743	600940
ENSG00000005175	631	311	718	1037	1311	439	559.477	572.782	522.267	697.047	1037.81	667.966	676.225	-0.510649	0.170255	-2.99932	0.0027058	0.0175147	ENSG00000005175	ENSG00000005175	RPAP3	RNA polymerase II associated protein 3 [Source:HGNC Symbol;Acc:HGNC:26151]	79657	12	-1	47661249	47706061	611477
ENSG00000005187	443	238	430	555	462	208	392.787	438.335	312.778	373.058	365.728	316.485	366.528	0.0964259	0.166293	0.579856	0.562012	0.747371	ENSG00000005187	ENSG00000005187	ACSM3	acyl-CoA synthetase medium chain family member 3 [Source:HGNC Symbol;Acc:HGNC:10522]	6296	16	1	20610243	20797581	145505
ENSG00000005189	234	121	303	292	260	114	207.476	222.851	220.4	196.276	205.821	173.458	204.38	0.158039	0.171606	0.920946	0.357079	0.573026	ENSG00000005189	ENSG00000005189	REXO5	RNA exonuclease 5 [Source:HGNC Symbol;Acc:HGNC:24661]	81691	16	1	20806429	20849668	---
ENSG00000005194	195	100	270	280	229	120	172.897	184.174	196.396	188.209	181.281	182.587	184.257	0.00384517	0.174632	0.0220187	0.982433	0.992121	ENSG00000005194	ENSG00000005194	CIAPIN1	cytokine induced apoptosis inhibitor 1 [Source:HGNC Symbol;Acc:HGNC:28050]	57019	16	-1	57428169	57447528	608943
ENSG00000005206	290	144	344	346	213	141	257.129	265.211	250.223	232.573	168.615	214.54	231.382	0.305601	0.176037	1.736	0.0825633	0.222428	ENSG00000005206	ENSG00000005206	SPPL2B	signal peptide peptidase like 2B [Source:HGNC Symbol;Acc:HGNC:30627]	56928	19	1	2328615	2354806	608239
ENSG00000005238	162	58	198	128	103	64	143.638	106.821	144.023	86.0386	81.5369	97.3799	109.906	0.545468	0.210072	2.59658	0.00941571	0.0453388	ENSG00000005238	ENSG00000005238	FAM214B	family with sequence similarity 214 member B [Source:HGNC Symbol;Acc:HGNC:25666]	80256	9	-1	35104112	35116341	---
ENSG00000005243	4	1	5	2	3	2	3.54661	1.84174	3.63696	1.34435	2.37486	3.04312	2.63127	0.139979	0.319733	0.437801	0.66153	NA	ENSG00000005243	ENSG00000005243	COPZ2	coatomer protein complex subunit zeta 2 [Source:HGNC Symbol;Acc:HGNC:19356]	51226	17	-1	48026167	48038030	615526
ENSG00000005249	412	238	566	1612	1879	884	365.3	438.335	411.703	1083.55	1487.45	1345.06	855.234	-1.61025	0.154358	-10.4319	1.7726e-25	2.50711e-22	ENSG00000005249	ENSG00000005249	PRKAR2B	protein kinase cAMP-dependent type II regulatory subunit beta [Source:HGNC Symbol;Acc:HGNC:9392]	5577	7	1	107044649	107161811	176912
ENSG00000005302	335	169	500	470	464	194	297.028	311.255	363.696	315.923	367.312	295.183	325.066	-0.00941477	0.16364	-0.0575334	0.95412	0.979298	ENSG00000005302	ENSG00000005302	MSL3	MSL complex subunit 3 [Source:HGNC Symbol;Acc:HGNC:7370]	10943	X	1	11758159	11775753	300609
ENSG00000005339	4364	2088	5830	5496	4334	2786	3869.35	3845.56	4240.69	3694.28	3430.88	4239.07	3886.64	0.0720567	0.128561	0.560488	0.575146	0.756766	ENSG00000005339	ENSG00000005339	CREBBP	CREB binding protein [Source:HGNC Symbol;Acc:HGNC:2348]	1387	16	-1	3725054	3880726	600140
ENSG00000005379	453	201	583	650	438	218	401.653	370.19	424.069	436.915	346.73	331.7	385.21	0.0937545	0.16081	0.583013	0.559884	0.746097	ENSG00000005379	ENSG00000005379	TSPOAP1	TSPO associated protein 1 [Source:HGNC Symbol;Acc:HGNC:16831]	9256	17	-1	58301228	58328760	610764
ENSG00000005381	6269	2845	10345	8683	8841	3624	5558.42	5239.76	7524.86	5836.51	6998.71	5514.14	6112.07	-0.00155264	0.154471	-0.0100514	0.99198	0.996464	ENSG00000005381	ENSG00000005381	MPO	myeloperoxidase [Source:HGNC Symbol;Acc:HGNC:7218]	4353	17	-1	58269856	58280935	606989
ENSG00000005421	0	0	0	0	0	0	0	0	0	0	0	0	0	NA	NA	NA	NA	NA	ENSG00000005421	ENSG00000005421	PON1	paraoxonase 1 [Source:HGNC Symbol;Acc:HGNC:9204]	5444	7	-1	95297676	95324707	168820
ENSG00000005436	351	153	442	522	611	231	311.215	281.787	321.507	350.876	483.68	351.481	350.091	-0.351504	0.170148	-2.06587	0.0388407	0.128653	ENSG00000005436	ENSG00000005436	GCFC2	GC-rich sequence DNA-binding factor 2 [Source:HGNC Symbol;Acc:HGNC:1317]	6936	2	-1	75652000	75710989	189901
ENSG00000005448	45	16	53	63	77	25	39.8993	29.4679	38.5517	42.3471	60.9547	38.039	41.5433	-0.310377	0.280246	-1.10752	0.26807	0.484057	ENSG00000005448	ENSG00000005448	WDR54	WD repeat domain 54 [Source:HGNC Symbol;Acc:HGNC:25770]	84058	2	1	74421678	74425755	---
ENSG00000005469	85	49	102	129	127	50	75.3654	90.2454	74.1939	86.7108	100.536	76.0781	83.8549	-0.144056	0.224477	-0.641742	0.521041	0.714784	ENSG00000005469	ENSG00000005469	CROT	carnitine O-octanoyltransferase [Source:HGNC Symbol;Acc:HGNC:2366]	54677	7	1	87345681	87399795	606090
ENSG00000005471	6	1	3	6	2	2	5.31991	1.84174	2.18217	4.03306	1.58324	3.04312	3.00054	0.0427216	0.326505	0.130845	0.895898	NA	ENSG00000005471	ENSG00000005471	ABCB4	ATP binding cassette subfamily B member 4 [Source:HGNC Symbol;Acc:HGNC:45]	5244	7	-1	87401697	87480435	---
ENSG00000005483	3763	1904	5223	4844	5266	2241	3336.47	3506.68	3799.16	3256.02	4168.67	3409.82	3579.47	-0.0249428	0.135039	-0.184708	0.853458	0.92838	ENSG00000005483	ENSG00000005483	KMT2E	lysine methyltransferase 2E [Source:HGNC Symbol;Acc:HGNC:18541]	55904	7	1	105014179	105114361	608444
ENSG00000005486	405	166	490	588	451	283	359.094	305.729	356.422	395.24	357.021	430.602	367.351	-0.190975	0.155711	-1.22647	0.220022	0.428906	ENSG00000005486	ENSG00000005486	RHBDD2	rhomboid domain containing 2 [Source:HGNC Symbol;Acc:HGNC:23082]	57414	7	1	75842602	75888926	---
ENSG00000005513	4	3	6	5	2	0	3.54661	5.52523	4.36435	3.36088	1.58324	0	3.06338	0.347743	0.324985	1.07003	0.284606	NA	ENSG00000005513	ENSG00000005513	SOX8	SRY-box 8 [Source:HGNC Symbol;Acc:HGNC:11203]	30812	16	1	981808	986979	605923
ENSG00000005700	1075	558	1429	1659	2110	741	953.15	1027.69	1039.44	1115.14	1670.32	1127.48	1155.54	-0.35538	0.162129	-2.19196	0.0283823	0.102027	ENSG00000005700	ENSG00000005700	IBTK	inhibitor of Bruton tyrosine kinase [Source:HGNC Symbol;Acc:HGNC:17853]	25998	6	-1	82169983	82247754	606457
ENSG00000005801	721	382	826	1031	1083	387	639.276	703.546	600.825	693.014	857.324	588.844	680.472	-0.138377	0.158414	-0.873509	0.382386	0.597365	ENSG00000005801	ENSG00000005801	ZNF195	zinc finger protein 195 [Source:HGNC Symbol;Acc:HGNC:12986]	7748	11	-1	3339261	3379222	---
ENSG00000005810	5190	2486	6769	5854	4674	2567	4601.72	4578.57	4923.71	3934.92	3700.03	3905.85	4274.13	0.282091	0.116273	2.4261	0.0152622	0.064389	ENSG00000005810	ENSG00000005810	MYCBP2	MYC binding protein 2, E3 ubiquitin protein ligase [Source:HGNC Symbol;Acc:HGNC:23386]	23077	13	-1	77044655	77327050	610392
ENSG00000005812	475	258	718	668	961	283	421.159	475.17	522.267	449.014	760.747	430.602	509.826	-0.196361	0.193123	-1.01677	0.309264	0.52729	ENSG00000005812	ENSG00000005812	FBXL3	F-box and leucine rich repeat protein 3 [Source:HGNC Symbol;Acc:HGNC:13599]	26224	13	-1	76992598	77027195	605653
ENSG00000005844	2082	986	2597	2000	1225	870	1846.01	1815.96	1889.04	1344.35	969.735	1323.76	1531.47	0.585087	0.146288	3.99955	6.34643e-05	0.000892747	ENSG00000005844	ENSG00000005844	ITGAL	integrin subunit alpha L [Source:HGNC Symbol;Acc:HGNC:6148]	3683	16	1	30472658	30523185	153370
ENSG00000005882	337	134	503	273	276	166	298.802	246.794	365.878	183.504	218.487	252.579	261.007	0.463506	0.185608	2.49722	0.012517	0.0556875	ENSG00000005882	ENSG00000005882	PDK2	pyruvate dehydrogenase kinase 2 [Source:HGNC Symbol;Acc:HGNC:8810]	5164	17	1	50094737	50112152	602525
ENSG00000005884	8	2	14	12	3	4	7.09321	3.68349	10.1835	8.06612	2.37486	6.08625	6.2479	0.177484	0.358339	0.495296	0.620391	0.78617	ENSG00000005884	ENSG00000005884	ITGA3	integrin subunit alpha 3 [Source:HGNC Symbol;Acc:HGNC:6139]	3675	17	1	50055968	50090481	605025
ENSG00000005889	1690	782	2195	1949	2070	960	1498.44	1440.24	1596.62	1310.07	1638.65	1460.7	1490.79	0.0405335	0.134172	0.302102	0.762575	0.875582	ENSG00000005889	ENSG00000005889	ZFX	zinc finger protein, X-linked [Source:HGNC Symbol;Acc:HGNC:12869]	7543	X	1	24149173	24216255	---
ENSG00000005893	2301	1208	3428	2407	3020	1187	2040.18	2224.83	2493.5	1617.93	2390.69	1806.09	2095.54	0.206366	0.155753	1.32496	0.185185	0.382617	ENSG00000005893	ENSG00000005893	LAMP2	lysosomal associated membrane protein 2 [Source:HGNC Symbol;Acc:HGNC:6501]	3920	X	-1	120427827	120469365	309060
ENSG00000005961	2081	865	2258	2029	985	950	1845.12	1593.11	1642.45	1363.85	779.746	1445.48	1444.96	0.469207	0.182984	2.56419	0.0103416	0.0485258	ENSG00000005961	ENSG00000005961	ITGA2B	integrin subunit alpha 2b [Source:HGNC Symbol;Acc:HGNC:6138]	3674	17	-1	44372180	44389505	607759
ENSG00000005981	0	0	0	0	0	0	0	0	0	0	0	0	0	NA	NA	NA	NA	NA	ENSG00000005981	ENSG00000005981	ASB4	ankyrin repeat and SOCS box containing 4 [Source:HGNC Symbol;Acc:HGNC:16009]	51666	7	1	95478444	95540232	605761
ENSG00000006007	590	272	748	895	900	494	523.124	500.954	544.089	601.598	712.458	751.651	605.646	-0.375185	0.144952	-2.58834	0.00964405	0.04611	ENSG00000006007	ENSG00000006007	GDE1	glycerophosphodiester phosphodiesterase 1 [Source:HGNC Symbol;Acc:HGNC:29644]	51573	16	-1	19501689	19522145	605943
ENSG00000006015	137	59	162	171	121	64	121.471	108.663	117.837	114.942	95.786	97.3799	109.347	0.160129	0.204662	0.782407	0.433975	0.644255	ENSG00000006015	ENSG00000006015	C19orf60	chromosome 19 open reading frame 60 [Source:HGNC Symbol;Acc:HGNC:26098]	55049	19	1	18588685	18592336	---
ENSG00000006016	4	0	6	1	0	4	3.54661	0	4.36435	0.672177	0	6.08625	2.4449	0.103068	0.288498	0.357258	0.720898	NA	ENSG00000006016	ENSG00000006016	CRLF1	cytokine receptor like factor 1 [Source:HGNC Symbol;Acc:HGNC:2364]	9244	19	-1	18572220	18607741	604237
ENSG00000006025	266	120	313	260	194	129	235.849	221.009	227.673	174.766	153.574	196.281	201.526	0.370402	0.175116	2.11518	0.0344144	0.117494	ENSG00000006025	ENSG00000006025	OSBPL7	oxysterol binding protein like 7 [Source:HGNC Symbol;Acc:HGNC:16387]	114881	17	-1	47807372	47821834	---
ENSG00000006042	5	5	5	13	11	11	4.43326	9.20872	3.63696	8.7383	8.70782	16.7372	8.57704	-0.515125	0.361599	-1.42458	0.15428	0.338726	ENSG00000006042	ENSG00000006042	TMEM98	transmembrane protein 98 [Source:HGNC Symbol;Acc:HGNC:24529]	26022	17	1	32927910	32945106	---
ENSG00000006047	3	2	6	8	12	3	2.65995	3.68349	4.36435	5.37741	9.49944	4.56468	5.02489	-0.346202	0.353893	-0.978268	0.327942	NA	ENSG00000006047	ENSG00000006047	YBX2	Y-box binding protein 2 [Source:HGNC Symbol;Acc:HGNC:17948]	51087	17	-1	7288252	7294615	611447
ENSG00000006059	0	0	0	0	0	0	0	0	0	0	0	0	0	NA	NA	NA	NA	NA	ENSG00000006059	ENSG00000006059	KRT33A	keratin 33A [Source:HGNC Symbol;Acc:HGNC:6450]	3883	17	-1	41346092	41350812	602761
ENSG00000006062	173	85	177	147	122	55	153.391	156.548	128.748	98.81	96.5776	83.6859	119.627	0.579934	0.201872	2.87278	0.00406882	0.0241153	ENSG00000006062	ENSG00000006062	MAP3K14	mitogen-activated protein kinase kinase kinase 14 [Source:HGNC Symbol;Acc:HGNC:6853]	9020	17	-1	45263121	45317040	604655
ENSG00000006071	0	0	0	0	0	0	0	0	0	0	0	0	0	NA	NA	NA	NA	NA	ENSG00000006071	ENSG00000006071	ABCC8	ATP binding cassette subfamily C member 8 [Source:HGNC Symbol;Acc:HGNC:59]	6833	11	-1	17392885	17476845	---
ENSG00000006116	0	0	0	0	0	0	0	0	0	0	0	0	0	NA	NA	NA	NA	NA	ENSG00000006116	ENSG00000006116	CACNG3	calcium voltage-gated channel auxiliary subunit gamma 3 [Source:HGNC Symbol;Acc:HGNC:1407]	10368	16	1	24255553	24362801	606403
ENSG00000006118	2	2	9	3	0	0	1.7733	3.68349	6.54652	2.01653	0	0	2.33664	0.456461	0.295732	1.54349	0.122711	NA	ENSG00000006118	ENSG00000006118	TMEM132A	transmembrane protein 132A [Source:HGNC Symbol;Acc:HGNC:31092]	54972	11	1	60924463	60937159	617363
ENSG00000006125	3181	1506	4808	5121	3506	2364	2820.44	2773.67	3497.3	3442.22	2775.42	3596.97	3151	-0.104265	0.145029	-0.718929	0.472185	0.676264	ENSG00000006125	ENSG00000006125	AP2B1	adaptor related protein complex 2 beta 1 subunit [Source:HGNC Symbol;Acc:HGNC:563]	163	17	1	35578046	35726409	---
ENSG00000006128	0	0	0	0	0	0	0	0	0	0	0	0	0	NA	NA	NA	NA	NA	ENSG00000006128	ENSG00000006128	TAC1	tachykinin precursor 1 [Source:HGNC Symbol;Acc:HGNC:11517]	6863	7	1	97731908	97740472	162320
ENSG00000006194	212	104	230	271	217	107	187.97	191.541	167.3	182.16	171.782	162.807	177.26	0.0662434	0.177906	0.372351	0.709631	0.841506	ENSG00000006194	ENSG00000006194	ZNF263	zinc finger protein 263 [Source:HGNC Symbol;Acc:HGNC:13056]	10127	16	1	3263800	3301401	604191
ENSG00000006210	0	0	0	0	0	0	0	0	0	0	0	0	0	NA	NA	NA	NA	NA	ENSG00000006210	ENSG00000006210	CX3CL1	C-X3-C motif chemokine ligand 1 [Source:HGNC Symbol;Acc:HGNC:10647]	6376	16	1	57372458	57385048	601880
ENSG00000006282	226	85	269	404	208	183	200.383	156.548	195.668	271.559	164.657	278.446	211.21	-0.324098	0.204189	-1.58724	0.112458	0.275012	ENSG00000006282	ENSG00000006282	SPATA20	spermatogenesis associated 20 [Source:HGNC Symbol;Acc:HGNC:26125]	64847	17	1	50543058	50555852	---
ENSG00000006283	3	0	1	0	0	0	2.65995	0	0.727391	0	0	0	0.564558	0.174357	0.1747	0.998034	0.318263	NA	ENSG00000006283	ENSG00000006283	CACNA1G	calcium voltage-gated channel subunit alpha1 G [Source:HGNC Symbol;Acc:HGNC:1394]	8913	17	1	50561068	50627474	604065
ENSG00000006327	12	10	13	13	11	8	10.6398	18.4174	9.45609	8.7383	8.70782	12.1725	11.3553	0.201601	0.356228	0.565932	0.57144	0.754388	ENSG00000006327	ENSG00000006327	TNFRSF12A	TNF receptor superfamily member 12A [Source:HGNC Symbol;Acc:HGNC:18152]	51330	16	1	3018445	3022383	605914
ENSG00000006377	1	0	0	0	0	0	0.886651	0	0	0	0	0	0.147775	0.0349057	0.124275	0.280873	0.778808	NA	ENSG00000006377	ENSG00000006377	DLX6	distal-less homeobox 6 [Source:HGNC Symbol;Acc:HGNC:2919]	1750	7	1	97005548	97011039	600030
ENSG00000006432	153	71	134	166	112	79	135.658	130.764	97.4704	111.581	88.6614	120.203	114.056	0.164181	0.21471	0.764665	0.444471	0.653291	ENSG00000006432	ENSG00000006432	MAP3K9	mitogen-activated protein kinase kinase kinase 9 [Source:HGNC Symbol;Acc:HGNC:6861]	4293	14	-1	70722526	70809534	600136
ENSG00000006451	277	135	299	372	433	184	245.602	248.635	217.49	250.05	342.771	279.967	264.086	-0.280926	0.174083	-1.61375	0.106581	0.265268	ENSG00000006451	ENSG00000006451	RALA	RAS like proto-oncogene A [Source:HGNC Symbol;Acc:HGNC:9839]	5898	7	1	39623483	39708124	179550
ENSG00000006453	12	6	8	9	13	3	10.6398	11.0505	5.81913	6.04959	10.2911	4.56468	8.06912	0.163283	0.361604	0.451553	0.651591	0.806607	ENSG00000006453	ENSG00000006453	BAIAP2L1	BAI1 associated protein 2 like 1 [Source:HGNC Symbol;Acc:HGNC:21649]	55971	7	-1	98291651	98401068	611877
ENSG00000006459	104	42	123	95	93	49	92.2117	77.3532	89.4691	63.8568	73.6207	74.5565	78.5113	0.274024	0.225446	1.21547	0.224186	0.434412	ENSG00000006459	ENSG00000006459	KDM7A	lysine demethylase 7A [Source:HGNC Symbol;Acc:HGNC:22224]	80853	7	-1	140084746	140177035	---
ENSG00000006468	13	7	7	16	21	5	11.5265	12.8922	5.09174	10.7548	16.624	7.60781	10.7495	-0.184642	0.359229	-0.513996	0.607255	0.778419	ENSG00000006468	ENSG00000006468	ETV1	ETS variant 1 [Source:HGNC Symbol;Acc:HGNC:3490]	2115	7	-1	13891228	13991425	600541
ENSG00000006530	547	258	671	764	846	353	484.998	475.17	488.08	513.543	669.711	537.111	528.102	-0.237573	0.151498	-1.56816	0.116844	0.282751	ENSG00000006530	ENSG00000006530	AGK	acylglycerol kinase [Source:HGNC Symbol;Acc:HGNC:21869]	55750	7	1	141551189	141655244	610345
ENSG00000006534	155	73	192	123	79	57	137.431	134.447	139.659	82.6777	62.538	86.729	107.247	0.760896	0.210772	3.61004	0.000306151	0.00317964	ENSG00000006534	ENSG00000006534	ALDH3B1	aldehyde dehydrogenase 3 family member B1 [Source:HGNC Symbol;Acc:HGNC:410]	221	11	1	68008578	68029282	600466
ENSG00000006555	8	3	9	5	9	2	7.09321	5.52523	6.54652	3.36088	7.12458	3.04312	5.44892	0.204622	0.356774	0.573535	0.566283	0.750741	ENSG00000006555	ENSG00000006555	TTC22	tetratricopeptide repeat domain 22 [Source:HGNC Symbol;Acc:HGNC:26067]	55001	1	-1	54779712	54801267	---
ENSG00000006576	512	277	704	1116	1307	483	453.966	510.163	512.083	750.149	1034.65	734.914	665.987	-0.734391	0.160703	-4.56987	4.8803e-06	0.000110792	ENSG00000006576	ENSG00000006576	PHTF2	putative homeodomain transcription factor 2 [Source:HGNC Symbol;Acc:HGNC:13411]	57157	7	1	77798792	77957503	---
ENSG00000006606	0	0	0	0	0	0	0	0	0	0	0	0	0	NA	NA	NA	NA	NA	ENSG00000006606	ENSG00000006606	CCL26	C-C motif chemokine ligand 26 [Source:HGNC Symbol;Acc:HGNC:10625]	10344	7	-1	75769533	75789896	604697
ENSG00000006607	656	313	941	1025	807	453	581.643	576.466	684.475	688.981	638.837	689.267	643.278	-0.121123	0.141074	-0.858574	0.390576	0.605538	ENSG00000006607	ENSG00000006607	FARP2	FERM, ARH/RhoGEF and pleckstrin domain protein 2 [Source:HGNC Symbol;Acc:HGNC:16460]	9855	2	1	241356243	241494841	---
ENSG00000006611	0	0	0	0	0	0	0	0	0	0	0	0	0	NA	NA	NA	NA	NA	ENSG00000006611	ENSG00000006611	USH1C	USH1 protein network component harmonin [Source:HGNC Symbol;Acc:HGNC:12597]	10083	11	-1	17493895	17544416	605242
ENSG00000006625	47	34	62	95	123	52	41.6726	62.6193	45.0983	63.8568	97.3693	79.1212	64.9562	-0.613898	0.253525	-2.42145	0.0154589	0.0650003	ENSG00000006625	ENSG00000006625	GGCT	gamma-glutamylcyclotransferase [Source:HGNC Symbol;Acc:HGNC:21705]	79017	7	-1	30496621	30504844	137170
ENSG00000006634	258	136	387	603	876	290	228.756	250.477	281.5	405.322	693.459	441.253	383.461	-0.939346	0.193166	-4.86291	1.15674e-06	3.53568e-05	ENSG00000006634	ENSG00000006634	DBF4	DBF4 zinc finger [Source:HGNC Symbol;Acc:HGNC:17364]	10926	7	1	87876216	87909541	604281
ENSG00000006638	102	38	135	87	59	50	90.4384	69.9862	98.1978	58.4794	46.7056	76.0781	73.3143	0.48378	0.243219	1.98907	0.046693	0.147204	ENSG00000006638	ENSG00000006638	TBXA2R	thromboxane A2 receptor [Source:HGNC Symbol;Acc:HGNC:11608]	6915	19	-1	3594506	3606840	188070
ENSG00000006652	260	139	316	357	348	141	230.529	256.002	229.856	239.967	275.484	214.54	241.063	-0.037511	0.169921	-0.220755	0.825283	0.911526	ENSG00000006652	ENSG00000006652	IFRD1	interferon related developmental regulator 1 [Source:HGNC Symbol;Acc:HGNC:5456]	3475	7	1	112422968	112481017	---
ENSG00000006659	0	0	0	0	0	0	0	0	0	0	0	0	0	NA	NA	NA	NA	NA	ENSG00000006659	ENSG00000006659	LGALS14	galectin 14 [Source:HGNC Symbol;Acc:HGNC:30054]	56891	19	1	39704306	39709444	607260
ENSG00000006695	238	129	332	473	441	250	211.023	237.585	241.494	317.94	349.104	380.39	289.589	-0.566924	0.162121	-3.49691	0.000470687	0.00447737	ENSG00000006695	ENSG00000006695	COX10	COX10, heme A:farnesyltransferase cytochrome c oxidase assembly factor [Source:HGNC Symbol;Acc:HGNC:2260]	1352	17	1	14069496	14208677	602125
ENSG00000006704	119	49	149	77	66	38	105.512	90.2454	108.381	51.7576	52.2469	57.8193	77.6604	0.82711	0.227442	3.63657	0.000276292	0.00293238	ENSG00000006704	ENSG00000006704	GTF2IRD1	GTF2I repeat domain containing 1 [Source:HGNC Symbol;Acc:HGNC:4661]	9569	7	1	74453790	74602604	---
ENSG00000006712	349	155	452	413	218	172	309.441	285.47	328.781	277.609	172.573	261.709	272.597	0.355792	0.186867	1.90398	0.0569128	0.170148	ENSG00000006712	ENSG00000006712	PAF1	PAF1 homolog, Paf1/RNA polymerase II complex component [Source:HGNC Symbol;Acc:HGNC:25459]	54623	19	-1	39385852	39391195	610506
ENSG00000006715	922	457	1056	1067	1010	510	817.493	841.677	768.125	717.212	799.536	775.996	786.673	0.0783133	0.132995	0.588843	0.555967	0.743011	ENSG00000006715	ENSG00000006715	VPS41	VPS41, HOPS complex subunit [Source:HGNC Symbol;Acc:HGNC:12713]	27072	7	-1	38722963	38932394	605485
ENSG00000006740	11	2	8	7	1	5	9.75317	3.68349	5.81913	4.70524	0.79162	7.60781	5.39341	0.257931	0.351377	0.734057	0.462914	0.669208	ENSG00000006740	ENSG00000006740	ARHGAP44	Rho GTPase activating protein 44 [Source:HGNC Symbol;Acc:HGNC:29096]	9912	17	1	12789539	12991643	---
ENSG00000006744	1054	472	1380	1349	842	557	934.531	869.303	1003.8	906.766	666.544	847.51	871.409	0.207095	0.149701	1.38339	0.166545	0.3569	ENSG00000006744	ENSG00000006744	ELAC2	elaC ribonuclease Z 2 [Source:HGNC Symbol;Acc:HGNC:14198]	60528	17	-1	12992391	13018187	605367
ENSG00000006747	5	4	4	4	7	1	4.43326	7.36697	2.90957	2.68871	5.54134	1.52156	4.0769	0.156876	0.343176	0.457129	0.647578	NA	ENSG00000006747	ENSG00000006747	SCIN	scinderin [Source:HGNC Symbol;Acc:HGNC:21695]	85477	7	1	12570577	12660179	613416
ENSG00000006756	237	101	245	144	114	92	210.136	186.016	178.211	96.7934	90.2447	139.984	150.231	0.765909	0.202821	3.77627	0.000159191	0.00187062	ENSG00000006756	ENSG00000006756	ARSD	arylsulfatase D [Source:HGNC Symbol;Acc:HGNC:717]	414	X	-1	2903970	2929351	300002
ENSG00000006757	33	14	54	100	81	43	29.2595	25.7844	39.2791	67.2177	64.1212	65.4271	48.5148	-0.861256	0.266037	-3.23736	0.00120643	0.00928115	ENSG00000006757	ENSG00000006757	PNPLA4	patatin like phospholipase domain containing 4 [Source:HGNC Symbol;Acc:HGNC:24887]	8228	X	-1	7898247	7927739	300102
ENSG00000006788	0	0	0	1	0	0	0	0	0	0.672177	0	0	0.112029	-0.0236784	0.124275	-0.190531	0.848893	NA	ENSG00000006788	ENSG00000006788	MYH13	myosin heavy chain 13 [Source:HGNC Symbol;Acc:HGNC:7571]	8735	17	-1	10300865	10373130	603487
ENSG00000006831	714	339	872	928	658	420	633.069	624.351	634.285	623.78	520.886	639.056	612.571	0.084113	0.142458	0.590442	0.554894	0.742372	ENSG00000006831	ENSG00000006831	ADIPOR2	adiponectin receptor 2 [Source:HGNC Symbol;Acc:HGNC:24041]	79602	12	1	1688574	1788678	607946
ENSG00000006837	5	4	5	9	11	2	4.43326	7.36697	3.63696	6.04959	8.70782	3.04312	5.53962	-0.135181	0.35647	-0.37922	0.704524	0.838252	ENSG00000006837	ENSG00000006837	CDKL3	cyclin dependent kinase like 3 [Source:HGNC Symbol;Acc:HGNC:15483]	51265	5	-1	134286350	134371047	608459
ENSG00000007001	0	0	0	0	0	0	0	0	0	0	0	0	0	NA	NA	NA	NA	NA	ENSG00000007001	ENSG00000007001	UPP2	uridine phosphorylase 2 [Source:HGNC Symbol;Acc:HGNC:23061]	151531	2	1	157876702	158136154	617340
ENSG00000007038	55	34	88	86	78	44	48.7658	62.6193	64.0104	57.8072	61.7464	66.9487	60.3163	-0.0744719	0.245919	-0.302831	0.762019	0.875317	ENSG00000007038	ENSG00000007038	PRSS21	protease, serine 21 [Source:HGNC Symbol;Acc:HGNC:9485]	10942	16	1	2817180	2826304	608159
ENSG00000007047	442	167	542	497	373	246	391.9	307.571	394.246	334.072	295.274	374.304	349.561	0.131076	0.164854	0.795104	0.426553	0.637822	ENSG00000007047	ENSG00000007047	MARK4	microtubule affinity regulating kinase 4 [Source:HGNC Symbol;Acc:HGNC:13538]	57787	19	1	45079288	45305283	606495
ENSG00000007062	1891	949	2600	1633	1882	704	1676.66	1747.81	1891.22	1097.66	1489.83	1071.18	1495.73	0.513484	0.149854	3.42657	0.000611264	0.00549007	ENSG00000007062	ENSG00000007062	PROM1	prominin 1 [Source:HGNC Symbol;Acc:HGNC:9454]	8842	4	-1	15963076	16084378	604365
ENSG00000007080	161	48	209	217	159	96	142.751	88.4037	152.025	145.862	125.868	146.07	133.497	-0.0857645	0.211486	-0.405533	0.685086	0.827065	ENSG00000007080	ENSG00000007080	CCDC124	coiled-coil domain containing 124 [Source:HGNC Symbol;Acc:HGNC:25171]	115098	19	1	17933016	17943991	---
ENSG00000007129	20	4	16	12	11	5	17.733	7.36697	11.6383	8.06612	8.70782	7.60781	10.1867	0.354038	0.358721	0.986947	0.323669	0.540614	ENSG00000007129	ENSG00000007129	CEACAM21	carcinoembryonic antigen related cell adhesion molecule 21 [Source:HGNC Symbol;Acc:HGNC:28834]	90273	19	1	41549518	41586844	---
ENSG00000007168	1619	836	2099	2006	2009	928	1435.49	1539.7	1526.79	1348.39	1590.36	1412.01	1475.46	0.0469006	0.128678	0.36448	0.715499	0.845171	ENSG00000007168	ENSG00000007168	PAFAH1B1	platelet activating factor acetylhydrolase 1b regulatory subunit 1 [Source:HGNC Symbol;Acc:HGNC:8574]	5048	17	1	2593210	2685615	601545
ENSG00000007171	1	0	4	1	0	0	0.886651	0	2.90957	0.672177	0	0	0.744732	0.177096	0.201344	0.87957	0.379092	NA	ENSG00000007171	ENSG00000007171	NOS2	nitric oxide synthase 2 [Source:HGNC Symbol;Acc:HGNC:7873]	4843	17	-1	27756766	27800499	163730
ENSG00000007174	0	0	0	0	0	0	0	0	0	0	0	0	0	NA	NA	NA	NA	NA	ENSG00000007174	ENSG00000007174	DNAH9	dynein axonemal heavy chain 9 [Source:HGNC Symbol;Acc:HGNC:2953]	1770	17	1	11598431	11969748	603330
ENSG00000007202	5641	2576	7489	5523	3574	2589	5001.6	4744.33	5447.43	3712.43	2829.25	3939.32	4279.06	0.514743	0.143586	3.58491	0.000337197	0.00342574	ENSG00000007202	ENSG00000007202	KIAA0100	KIAA0100 [Source:HGNC Symbol;Acc:HGNC:28960]	9703	17	-1	28614440	28645454	610664
ENSG00000007216	0	0	0	0	0	0	0	0	0	0	0	0	0	NA	NA	NA	NA	NA	ENSG00000007216	ENSG00000007216	SLC13A2	solute carrier family 13 member 2 [Source:HGNC Symbol;Acc:HGNC:10917]	9058	17	1	28473293	28497781	604148
ENSG00000007237	534	211	684	397	383	156	473.472	388.608	497.536	266.854	303.19	237.364	361.171	0.711999	0.16388	4.34464	1.39503e-05	0.00025838	ENSG00000007237	ENSG00000007237	GAS7	growth arrest specific 7 [Source:HGNC Symbol;Acc:HGNC:4169]	8522	17	-1	9910609	10198551	603127
ENSG00000007255	40	10	52	36	28	19	35.4661	18.4174	37.8243	24.1984	22.1654	28.9097	27.8302	0.265047	0.309845	0.855417	0.392321	0.606928	ENSG00000007255	ENSG00000007255	TRAPPC6A	trafficking protein particle complex 6A [Source:HGNC Symbol;Acc:HGNC:23069]	79090	19	-1	45162928	45178237	610396
ENSG00000007264	406	191	509	420	280	176	359.98	351.773	370.242	282.314	221.654	267.795	308.96	0.464824	0.161238	2.88284	0.00394104	0.0235103	ENSG00000007264	ENSG00000007264	MATK	megakaryocyte-associated tyrosine kinase [Source:HGNC Symbol;Acc:HGNC:6906]	4145	19	-1	3777970	3802129	600038
ENSG00000007306	0	0	0	0	0	0	0	0	0	0	0	0	0	NA	NA	NA	NA	NA	ENSG00000007306	ENSG00000007306	CEACAM7	carcinoembryonic antigen related cell adhesion molecule 7 [Source:HGNC Symbol;Acc:HGNC:1819]	1087	19	-1	41673307	41706976	---
ENSG00000007312	120	45	135	75	34	44	106.398	82.8784	98.1978	50.4132	26.9151	66.9487	71.9586	0.876036	0.262225	3.34078	0.000835437	0.00693582	ENSG00000007312	ENSG00000007312	CD79B	CD79b molecule [Source:HGNC Symbol;Acc:HGNC:1699]	974	17	-1	63928740	63932354	147245
ENSG00000007314	5	6	12	12	8	2	4.43326	11.0505	8.7287	8.06612	6.33296	3.04312	6.94244	0.171151	0.360685	0.474516	0.635132	0.796308	ENSG00000007314	ENSG00000007314	SCN4A	sodium voltage-gated channel alpha subunit 4 [Source:HGNC Symbol;Acc:HGNC:10591]	6329	17	-1	63938554	63972918	603967
ENSG00000007341	109	74	131	221	196	78	96.645	136.289	95.2883	148.551	155.158	118.682	125.102	-0.363473	0.209671	-1.73354	0.0829995	0.223255	ENSG00000007341	ENSG00000007341	ST7L	suppression of tumorigenicity 7 like [Source:HGNC Symbol;Acc:HGNC:18441]	54879	1	-1	112523518	112620825	---
ENSG00000007350	0	1	7	5	1	0	0	1.84174	5.09174	3.36088	0.79162	0	1.84766	0.112466	0.270621	0.415583	0.677715	NA	ENSG00000007350	ENSG00000007350	TKTL1	transketolase like 1 [Source:HGNC Symbol;Acc:HGNC:11835]	8277	X	1	154295671	154330350	300044
ENSG00000007372	1	2	0	1	1	0	0.886651	3.68349	0	0.672177	0.79162	0	1.00566	0.130714	0.222545	0.587359	0.556963	NA	ENSG00000007372	ENSG00000007372	PAX6	paired box 6 [Source:HGNC Symbol;Acc:HGNC:8620]	5080	11	-1	31784779	31818062	607108
ENSG00000007376	304	113	309	451	213	174	269.542	208.117	224.764	303.152	168.615	264.752	239.824	-0.0563371	0.203406	-0.276968	0.781805	0.886219	ENSG00000007376	ENSG00000007376	RPUSD1	RNA pseudouridylate synthase domain containing 1 [Source:HGNC Symbol;Acc:HGNC:14173]	113000	16	-1	784974	788397	---
ENSG00000007384	60	23	68	30	25	12	53.1991	42.3601	49.4626	20.1653	19.7905	18.2587	33.8727	1.05029	0.290988	3.60939	0.000306913	0.00318284	ENSG00000007384	ENSG00000007384	RHBDF1	rhomboid 5 homolog 1 [Source:HGNC Symbol;Acc:HGNC:20561]	64285	16	-1	58059	76355	614403
ENSG00000007392	600	320	712	795	771	323	531.991	589.358	517.903	534.38	610.339	491.464	545.906	-0.00471149	0.147116	-0.0320258	0.974452	0.988587	ENSG00000007392	ENSG00000007392	LUC7L	LUC7 like [Source:HGNC Symbol;Acc:HGNC:6723]	55692	16	-1	188969	229463	607782
ENSG00000007402	20	2	32	33	15	8	17.733	3.68349	23.2765	22.1818	11.8743	12.1725	15.1536	0.00804671	0.353967	0.0227329	0.981863	0.992121	ENSG00000007402	ENSG00000007402	CACNA2D2	calcium voltage-gated channel auxiliary subunit alpha2delta 2 [Source:HGNC Symbol;Acc:HGNC:1400]	9254	3	-1	50362799	50504244	607082
ENSG00000007516	4	2	7	4	0	2	3.54661	3.68349	5.09174	2.68871	0	3.04312	3.00894	0.310187	0.32074	0.967098	0.333495	NA	ENSG00000007516	ENSG00000007516	BAIAP3	BAI1 associated protein 3 [Source:HGNC Symbol;Acc:HGNC:948]	8938	16	1	1333601	1349441	604009
ENSG00000007520	83	39	84	107	85	52	73.5921	71.828	61.1009	71.9229	67.2877	79.1212	70.8088	-0.0705785	0.232868	-0.303084	0.761826	0.875175	ENSG00000007520	ENSG00000007520	TSR3	TSR3, acp transferase ribosome maturation factor [Source:HGNC Symbol;Acc:HGNC:14175]	115939	16	-1	1349240	1351911	617058
ENSG00000007541	260	123	297	338	187	138	230.529	226.534	216.035	227.196	148.033	209.975	209.717	0.188462	0.188449	1.00007	0.317277	0.534336	ENSG00000007541	ENSG00000007541	PIGQ	phosphatidylinositol glycan anchor biosynthesis class Q [Source:HGNC Symbol;Acc:HGNC:14135]	9091	16	1	566995	584136	605754
ENSG00000007545	238	96	236	236	136	115	211.023	176.807	171.664	158.634	107.66	174.98	166.795	0.324915	0.203307	1.59815	0.110009	0.271153	ENSG00000007545	ENSG00000007545	CRAMP1	cramped chromatin regulator homolog 1 [Source:HGNC Symbol;Acc:HGNC:14122]	57585	16	1	1612325	1677908	---
ENSG00000007866	23	12	37	13	8	8	20.393	22.1009	26.9135	8.7383	6.33296	12.1725	16.1085	0.915667	0.343249	2.66765	0.00763848	0.0390791	ENSG00000007866	ENSG00000007866	TEAD3	TEA domain transcription factor 3 [Source:HGNC Symbol;Acc:HGNC:11716]	7005	6	-1	35473597	35497076	603170
ENSG00000007908	0	0	0	0	0	0	0	0	0	0	0	0	0	NA	NA	NA	NA	NA	ENSG00000007908	ENSG00000007908	SELE	selectin E [Source:HGNC Symbol;Acc:HGNC:10718]	6401	1	-1	169722641	169764705	131210
ENSG00000007923	1269	549	1292	1497	902	662	1125.16	1011.12	939.79	1006.25	714.041	1007.27	967.272	0.166449	0.157336	1.05792	0.290092	0.505968	ENSG00000007923	ENSG00000007923	DNAJC11	DnaJ heat shock protein family (Hsp40) member C11 [Source:HGNC Symbol;Acc:HGNC:25570]	55735	1	-1	6634168	6701924	614827
ENSG00000007933	0	0	0	1	0	0	0	0	0	0.672177	0	0	0.112029	-0.0236784	0.124275	-0.190531	0.848893	NA	ENSG00000007933	ENSG00000007933	FMO3	flavin containing monooxygenase 3 [Source:HGNC Symbol;Acc:HGNC:3771]	2328	1	1	171090877	171117819	136132
ENSG00000007944	119	71	171	165	121	87	105.512	130.764	124.384	110.909	95.786	132.376	116.622	0.0865968	0.207666	0.417	0.676679	0.822113	ENSG00000007944	ENSG00000007944	MYLIP	myosin regulatory light chain interacting protein [Source:HGNC Symbol;Acc:HGNC:21155]	29116	6	1	16129125	16148248	610082
ENSG00000007952	0	0	0	0	0	0	0	0	0	0	0	0	0	NA	NA	NA	NA	NA	ENSG00000007952	ENSG00000007952	NOX1	NADPH oxidase 1 [Source:HGNC Symbol;Acc:HGNC:7889]	27035	X	-1	100843324	100874345	300225
ENSG00000007968	200	95	253	385	202	165	177.33	174.966	184.03	258.788	159.907	251.058	201.013	-0.288751	0.197135	-1.46473	0.142993	0.321952	ENSG00000007968	ENSG00000007968	E2F2	E2F transcription factor 2 [Source:HGNC Symbol;Acc:HGNC:3114]	1870	1	-1	23506430	23531220	600426
ENSG00000008018	437	197	437	545	472	235	387.467	362.823	317.87	366.336	373.645	357.567	360.951	-0.0408146	0.153492	-0.265907	0.790311	0.891464	ENSG00000008018	ENSG00000008018	PSMB1	proteasome subunit beta 1 [Source:HGNC Symbol;Acc:HGNC:9537]	5689	6	-1	170535117	170553341	602017
ENSG00000008056	32	27	44	23	35	13	28.3728	49.7271	32.0052	15.4601	27.7067	19.7803	28.842	0.576095	0.312463	1.84372	0.0652236	0.187465	ENSG00000008056	ENSG00000008056	SYN1	synapsin I [Source:HGNC Symbol;Acc:HGNC:11494]	6853	X	-1	47571898	47619943	313440
ENSG00000008083	2573	1147	2741	2510	1696	1189	2281.35	2112.48	1993.78	1687.16	1342.59	1809.14	1871.08	0.385943	0.142028	2.71737	0.00658026	0.0348572	ENSG00000008083	ENSG00000008083	JARID2	jumonji and AT-rich interaction domain containing 2 [Source:HGNC Symbol;Acc:HGNC:6196]	3720	6	1	15246296	15522040	601594
ENSG00000008086	87	52	101	134	130	64	77.1387	95.7707	73.4665	90.0717	102.911	97.3799	89.4563	-0.230296	0.219102	-1.05109	0.293218	0.509196	ENSG00000008086	ENSG00000008086	CDKL5	cyclin dependent kinase like 5 [Source:HGNC Symbol;Acc:HGNC:11411]	6792	X	1	18425583	18653629	300203
ENSG00000008118	0	0	0	0	0	0	0	0	0	0	0	0	0	NA	NA	NA	NA	NA	ENSG00000008118	ENSG00000008118	CAMK1G	calcium/calmodulin dependent protein kinase IG [Source:HGNC Symbol;Acc:HGNC:14585]	57172	1	1	209583717	209613938	614994
ENSG00000008128	20	9	24	15	20	7	17.733	16.5757	17.4574	10.0826	15.8324	10.6509	14.722	0.323712	0.344411	0.939901	0.347268	0.563027	ENSG00000008128	ENSG00000008128	CDK11A	cyclin dependent kinase 11A [Source:HGNC Symbol;Acc:HGNC:1730]	728642	1	-1	1702730	1724324	116951
ENSG00000008130	370	184	420	806	455	419	328.061	338.881	305.504	541.774	360.187	637.534	418.657	-0.612862	0.185599	-3.30207	0.000959725	0.00773247	ENSG00000008130	ENSG00000008130	NADK	NAD kinase [Source:HGNC Symbol;Acc:HGNC:29831]	65220	1	-1	1751232	1780457	611616
ENSG00000008196	0	0	0	0	0	0	0	0	0	0	0	0	0	NA	NA	NA	NA	NA	ENSG00000008196	ENSG00000008196	TFAP2B	transcription factor AP-2 beta [Source:HGNC Symbol;Acc:HGNC:11743]	7021	6	1	50818723	50847613	601601
ENSG00000008197	0	0	0	0	0	0	0	0	0	0	0	0	0	NA	NA	NA	NA	NA	ENSG00000008197	ENSG00000008197	TFAP2D	transcription factor AP-2 delta [Source:HGNC Symbol;Acc:HGNC:15581]	83741	6	1	50713828	50772988	610161
ENSG00000008226	5	1	4	1	5	4	4.43326	1.84174	2.90957	0.672177	3.9581	6.08625	3.31685	-0.0227752	0.327686	-0.0695031	0.944589	NA	ENSG00000008226	ENSG00000008226	DLEC1	deleted in lung and esophageal cancer 1 [Source:HGNC Symbol;Acc:HGNC:2899]	9940	3	1	38039205	38124025	604050
ENSG00000008256	152	67	159	158	80	78	134.771	123.397	115.655	106.204	63.3296	118.682	110.34	0.34637	0.22802	1.51903	0.128755	0.301182	ENSG00000008256	ENSG00000008256	CYTH3	cytohesin 3 [Source:HGNC Symbol;Acc:HGNC:9504]	9265	7	-1	6161776	6272644	605081
ENSG00000008277	235	109	299	342	354	150	208.363	200.75	217.49	229.884	280.233	228.234	227.493	-0.222306	0.171193	-1.29857	0.194092	0.394627	ENSG00000008277	ENSG00000008277	ADAM22	ADAM metallopeptidase domain 22 [Source:HGNC Symbol;Acc:HGNC:201]	53616	7	1	87934143	88202889	603709
ENSG00000008282	870	456	1112	1296	1849	646	771.387	839.835	808.859	871.141	1463.71	982.929	956.309	-0.429128	0.173193	-2.47775	0.0132213	0.0578186	ENSG00000008282	ENSG00000008282	SYPL1	synaptophysin like 1 [Source:HGNC Symbol;Acc:HGNC:11507]	6856	7	-1	106090503	106112576	616665
ENSG00000008283	295	142	307	272	144	120	261.562	261.528	223.309	182.832	113.993	182.587	204.302	0.589645	0.19745	2.98629	0.00282381	0.0181091	ENSG00000008283	ENSG00000008283	CYB561	cytochrome b561 [Source:HGNC Symbol;Acc:HGNC:2571]	1534	17	-1	63432304	63446378	600019
ENSG00000008294	760	374	876	1018	1006	516	673.855	688.812	637.195	684.276	796.37	785.126	710.939	-0.173428	0.137403	-1.26218	0.206882	0.411468	ENSG00000008294	ENSG00000008294	SPAG9	sperm associated antigen 9 [Source:HGNC Symbol;Acc:HGNC:14524]	9043	17	-1	50962174	51120865	605430
ENSG00000008300	73	39	75	116	73	46	64.7256	71.828	54.5543	77.9725	57.7883	69.9918	66.1434	-0.108772	0.242737	-0.448107	0.654076	0.808269	ENSG00000008300	ENSG00000008300	CELSR3	cadherin EGF LAG seven-pass G-type receptor 3 [Source:HGNC Symbol;Acc:HGNC:3230]	1951	3	-1	48636469	48662915	604264
ENSG00000008311	121	64	162	185	149	65	107.285	117.872	117.837	124.353	117.951	98.9015	114.033	-0.00625435	0.202757	-0.0308466	0.975392	0.989026	ENSG00000008311	ENSG00000008311	AASS	aminoadipate-semialdehyde synthase [Source:HGNC Symbol;Acc:HGNC:17366]	10157	7	-1	122075647	122144280	605113
ENSG00000008323	2	3	5	3	3	3	1.7733	5.52523	3.63696	2.01653	2.37486	4.56468	3.31526	0.087066	0.33216	0.262121	0.793228	NA	ENSG00000008323	ENSG00000008323	PLEKHG6	pleckstrin homology and RhoGEF domain containing G6 [Source:HGNC Symbol;Acc:HGNC:25562]	55200	12	1	6310436	6328506	611743
ENSG00000008324	31	10	22	67	33	32	27.4862	18.4174	16.0026	45.0358	26.1235	48.69	30.2926	-0.699312	0.311965	-2.24164	0.024985	0.0929112	ENSG00000008324	ENSG00000008324	SS18L2	SS18 like 2 [Source:HGNC Symbol;Acc:HGNC:15593]	51188	3	1	42581840	42595114	606473
ENSG00000008382	91	34	91	84	47	35	80.6853	62.6193	66.1926	56.4628	37.2061	53.2547	59.4035	0.45028	0.253947	1.77313	0.0762074	0.209787	ENSG00000008382	ENSG00000008382	MPND	MPN domain containing [Source:HGNC Symbol;Acc:HGNC:25934]	84954	19	1	4343527	4360086	---
ENSG00000008394	286	135	372	559	765	260	253.582	248.635	270.59	375.747	605.589	395.606	358.292	-0.77467	0.185487	-4.17642	2.96139e-05	0.000477939	ENSG00000008394	ENSG00000008394	MGST1	microsomal glutathione S-transferase 1 [Source:HGNC Symbol;Acc:HGNC:7061]	4257	12	1	16347142	16609259	138330
ENSG00000008405	240	110	287	286	352	160	212.796	202.592	208.761	192.242	278.65	243.45	223.082	-0.176888	0.181384	-0.975214	0.329454	0.545398	ENSG00000008405	ENSG00000008405	CRY1	cryptochrome circadian clock 1 [Source:HGNC Symbol;Acc:HGNC:2384]	1407	12	-1	106991364	107093829	601933
ENSG00000008438	0	0	0	2	0	0	0	0	0	1.34435	0	0	0.224059	-0.0510637	0.12436	-0.410611	0.681358	NA	ENSG00000008438	ENSG00000008438	PGLYRP1	peptidoglycan recognition protein 1 [Source:HGNC Symbol;Acc:HGNC:8904]	8993	19	-1	46019153	46023065	604963
ENSG00000008441	253	127	333	393	395	228	224.323	233.901	242.221	264.165	312.69	346.916	270.703	-0.368885	0.167623	-2.20069	0.0277581	0.100364	ENSG00000008441	ENSG00000008441	NFIX	nuclear factor I X [Source:HGNC Symbol;Acc:HGNC:7788]	4784	19	1	12995608	13098796	---
ENSG00000008513	662	282	765	564	383	266	586.963	519.372	556.454	379.108	303.19	404.735	458.304	0.590553	0.156013	3.78528	0.000153537	0.00182874	ENSG00000008513	ENSG00000008513	ST3GAL1	ST3 beta-galactoside alpha-2,3-sialyltransferase 1 [Source:HGNC Symbol;Acc:HGNC:10862]	6482	8	-1	133454848	133571940	607187
ENSG00000008516	17	7	15	27	9	7	15.0731	12.8922	10.9109	18.1488	7.12458	10.6509	12.4667	0.0525212	0.354747	0.148052	0.882301	0.943167	ENSG00000008516	ENSG00000008516	MMP25	matrix metallopeptidase 25 [Source:HGNC Symbol;Acc:HGNC:14246]	64386	16	1	3046681	3060726	608482
ENSG00000008517	17	6	17	9	10	3	15.0731	11.0505	12.3657	6.04959	7.9162	4.56468	9.50328	0.568672	0.359686	1.58102	0.113873	0.277642	ENSG00000008517	ENSG00000008517	IL32	interleukin 32 [Source:HGNC Symbol;Acc:HGNC:16830]	9235	16	1	3065297	3082192	606001
ENSG00000008710	858	383	1054	798	394	359	760.747	705.388	766.67	536.397	311.898	546.241	604.557	0.63725	0.182818	3.48571	0.00049083	0.00462247	ENSG00000008710	ENSG00000008710	PKD1	polycystin 1, transient receptor potential channel interacting [Source:HGNC Symbol;Acc:HGNC:9008]	5310	16	-1	2088710	2135898	601313
ENSG00000008735	0	0	0	1	3	2	0	0	0	0.672177	2.37486	3.04312	1.01503	-0.316938	0.222869	-1.42208	0.155003	NA	ENSG00000008735	ENSG00000008735	MAPK8IP2	mitogen-activated protein kinase 8 interacting protein 2 [Source:HGNC Symbol;Acc:HGNC:6883]	23542	22	1	50600685	50613981	607755
ENSG00000008838	1774	828	2208	2124	1096	1023	1572.92	1524.96	1606.08	1427.7	867.616	1556.56	1425.97	0.272372	0.175903	1.54842	0.121521	0.290151	ENSG00000008838	ENSG00000008838	MED24	mediator complex subunit 24 [Source:HGNC Symbol;Acc:HGNC:22963]	9862	17	-1	40019097	40061215	---
ENSG00000008853	395	177	536	501	305	242	350.227	325.989	389.882	336.76	241.444	368.218	335.42	0.171424	0.176633	0.970509	0.331793	0.547928	ENSG00000008853	ENSG00000008853	RHOBTB2	Rho related BTB domain containing 2 [Source:HGNC Symbol;Acc:HGNC:18756]	23221	8	1	22987417	23020199	607352
ENSG00000008869	975	471	1206	1121	988	570	864.485	867.461	877.234	753.51	782.121	867.29	835.35	0.117723	0.131923	0.892356	0.372202	0.587592	ENSG00000008869	ENSG00000008869	HEATR5B	HEAT repeat containing 5B [Source:HGNC Symbol;Acc:HGNC:29273]	54497	2	-1	36968383	37084342	---
ENSG00000008952	958	482	1107	1429	1665	647	849.412	887.72	805.222	960.54	1318.05	984.45	967.565	-0.346355	0.151271	-2.28963	0.0220429	0.0845939	ENSG00000008952	ENSG00000008952	SEC62	SEC62 homolog, preprotein translocation factor [Source:HGNC Symbol;Acc:HGNC:11846]	7095	3	1	169966635	169998373	---
ENSG00000008988	343	153	471	617	764	269	304.121	281.787	342.601	414.733	604.798	409.3	392.89	-0.579739	0.177306	-3.26972	0.00107655	0.0084718	ENSG00000008988	ENSG00000008988	RPS20	ribosomal protein S20 [Source:HGNC Symbol;Acc:HGNC:10405]	6224	8	-1	56067295	56074581	603682
ENSG00000009307	8282	3882	10249	9738	9517	4739	7343.25	7149.65	7455.03	6545.66	7533.85	7210.68	7206.35	0.0429706	0.118132	0.363752	0.716043	0.845685	ENSG00000009307	ENSG00000009307	CSDE1	cold shock domain containing E1 [Source:HGNC Symbol;Acc:HGNC:29905]	7812	1	-1	114716913	114758676	191510
ENSG00000009335	1002	468	1250	1523	1189	656	888.425	861.936	909.239	1023.72	941.236	998.144	937.118	-0.149519	0.127982	-1.16828	0.242694	0.456281	ENSG00000009335	ENSG00000009335	UBE3C	ubiquitin protein ligase E3C [Source:HGNC Symbol;Acc:HGNC:16803]	9690	7	1	157138913	157269372	614454
ENSG00000009413	2028	1009	2600	3384	3527	1413	1798.13	1858.32	1891.22	2274.65	2792.04	2149.97	2127.39	-0.366576	0.135609	-2.70317	0.00686808	0.0359293	ENSG00000009413	ENSG00000009413	REV3L	REV3 like, DNA directed polymerase zeta catalytic subunit [Source:HGNC Symbol;Acc:HGNC:9968]	5980	6	-1	111299028	111483715	602776
ENSG00000009694	0	0	0	3	4	0	0	0	0	2.01653	3.16648	0	0.863835	-0.257651	0.204506	-1.25987	0.207717	NA	ENSG00000009694	ENSG00000009694	TENM1	teneurin transmembrane protein 1 [Source:HGNC Symbol;Acc:HGNC:8117]	10178	X	-1	124375903	124963817	300588
ENSG00000009709	0	0	0	0	0	0	0	0	0	0	0	0	0	NA	NA	NA	NA	NA	ENSG00000009709	ENSG00000009709	PAX7	paired box 7 [Source:HGNC Symbol;Acc:HGNC:8621]	5081	1	1	18631006	18748866	167410
ENSG00000009724	3	0	2	2	2	2	2.65995	0	1.45478	1.34435	1.58324	3.04312	1.68091	-0.0621313	0.28087	-0.221211	0.824928	NA	ENSG00000009724	ENSG00000009724	MASP2	mannan binding lectin serine peptidase 2 [Source:HGNC Symbol;Acc:HGNC:6902]	10747	1	-1	11026523	11047233	605102
ENSG00000009765	0	0	0	0	0	0	0	0	0	0	0	0	0	NA	NA	NA	NA	NA	ENSG00000009765	ENSG00000009765	IYD	iodotyrosine deiodinase [Source:HGNC Symbol;Acc:HGNC:21071]	389434	6	1	150368892	150405969	612025
ENSG00000009780	90	29	117	85	91	23	79.7986	53.4106	85.1048	57.135	72.0374	34.9959	63.7471	0.343107	0.263148	1.30386	0.192283	0.391869	ENSG00000009780	ENSG00000009780	FAM76A	family with sequence similarity 76 member A [Source:HGNC Symbol;Acc:HGNC:28530]	199870	1	1	27725979	27763122	---
ENSG00000009790	433	233	493	585	386	243	383.92	429.126	358.604	393.223	305.565	369.739	373.363	0.120965	0.160554	0.753422	0.451196	0.65931	ENSG00000009790	ENSG00000009790	TRAF3IP3	TRAF3 interacting protein 3 [Source:HGNC Symbol;Acc:HGNC:30766]	80342	1	1	209756032	209782320	608255
ENSG00000009830	226	129	287	349	232	155	200.383	237.585	208.761	234.59	183.656	235.842	216.803	-0.0191658	0.177626	-0.1079	0.914075	0.959082	ENSG00000009830	ENSG00000009830	POMT2	protein O-mannosyltransferase 2 [Source:HGNC Symbol;Acc:HGNC:19743]	29954	14	-1	77274956	77320884	607439
ENSG00000009844	1047	469	1226	1768	2193	893	928.324	863.778	891.782	1188.41	1736.02	1358.75	1161.18	-0.642186	0.152785	-4.20319	2.63174e-05	0.000433277	ENSG00000009844	ENSG00000009844	VTA1	vesicle trafficking 1 [Source:HGNC Symbol;Acc:HGNC:20954]	51534	6	1	142147162	142224689	610902
ENSG00000009950	0	0	1	0	0	0	0	0	0.727391	0	0	0	0.121232	0.0349057	0.124275	0.280873	0.778808	NA	ENSG00000009950	ENSG00000009950	MLXIPL	MLX interacting protein like [Source:HGNC Symbol;Acc:HGNC:12744]	51085	7	-1	73593194	73624543	605678
ENSG00000009954	2332	1001	2721	3440	2910	1509	2067.67	1843.59	1979.23	2312.29	2303.61	2296.04	2133.74	-0.222944	0.120254	-1.85394	0.0637471	0.184482	ENSG00000009954	ENSG00000009954	BAZ1B	bromodomain adjacent to zinc finger domain 1B [Source:HGNC Symbol;Acc:HGNC:961]	9031	7	-1	73440398	73522278	605681
ENSG00000010017	544	281	780	1206	1280	548	482.338	517.53	567.365	810.645	1013.27	833.816	704.161	-0.728568	0.147734	-4.93164	8.15438e-07	2.61041e-05	ENSG00000010017	ENSG00000010017	RANBP9	RAN binding protein 9 [Source:HGNC Symbol;Acc:HGNC:13727]	10048	6	-1	13621498	13711564	603854
ENSG00000010030	0	0	0	0	3	0	0	0	0	0	2.37486	0	0.39581	-0.0931045	0.142451	-0.653591	0.513375	NA	ENSG00000010030	ENSG00000010030	ETV7	ETS variant 7 [Source:HGNC Symbol;Acc:HGNC:18160]	51513	6	-1	36354091	36387800	605255
ENSG00000010072	189	85	192	290	352	134	167.577	156.548	139.659	194.931	278.65	203.889	190.209	-0.510617	0.192267	-2.65578	0.00791263	0.040021	ENSG00000010072	ENSG00000010072	SPRTN	SprT-like N-terminal domain [Source:HGNC Symbol;Acc:HGNC:25356]	83932	1	1	231337104	231355023	616086
ENSG00000010165	409	161	480	495	292	213	362.64	296.521	349.148	332.727	231.153	324.093	316.047	0.180692	0.176156	1.02575	0.305011	0.522213	ENSG00000010165	ENSG00000010165	METTL13	methyltransferase like 13 [Source:HGNC Symbol;Acc:HGNC:24248]	51603	1	1	171781664	171814023	---
ENSG00000010219	60	19	68	80	46	30	53.1991	34.9931	49.4626	53.7741	36.4145	45.6468	45.5817	0.0364723	0.272616	0.133786	0.893572	0.948631	ENSG00000010219	ENSG00000010219	DYRK4	dual specificity tyrosine phosphorylation regulated kinase 4 [Source:HGNC Symbol;Acc:HGNC:3095]	8798	12	1	4562204	4615302	609181
ENSG00000010244	3037	1705	3647	5249	6710	2300	2692.76	3140.17	2652.8	3528.25	5311.77	3499.59	3470.89	-0.51278	0.162338	-3.15872	0.00158461	0.0115364	ENSG00000010244	ENSG00000010244	ZNF207	zinc finger protein 207 [Source:HGNC Symbol;Acc:HGNC:12998]	7756	17	1	32350117	32381886	603428
ENSG00000010256	813	375	982	1003	599	411	720.848	690.654	714.298	674.193	474.18	625.362	649.922	0.250348	0.155218	1.61288	0.106772	0.265657	ENSG00000010256	ENSG00000010256	UQCRC1	ubiquinol-cytochrome c reductase core protein I [Source:HGNC Symbol;Acc:HGNC:12585]	7384	3	-1	48599002	48610976	191328
ENSG00000010270	244	114	255	327	355	167	216.343	209.959	185.485	219.802	281.025	254.101	227.786	-0.28635	0.174551	-1.6405	0.100902	0.255757	ENSG00000010270	ENSG00000010270	STARD3NL	STARD3 N-terminal like [Source:HGNC Symbol;Acc:HGNC:19169]	83930	7	1	38178222	38230671	611759
ENSG00000010278	26	15	56	19	26	3	23.0529	27.6261	40.7339	12.7714	20.5821	4.56468	21.5552	0.820423	0.338279	2.42529	0.0152963	0.0644583	ENSG00000010278	ENSG00000010278	CD9	CD9 molecule [Source:HGNC Symbol;Acc:HGNC:1709]	928	12	1	6199715	6238271	143030
ENSG00000010282	0	0	0	0	0	0	0	0	0	0	0	0	0	NA	NA	NA	NA	NA	ENSG00000010282	ENSG00000010282	HHATL	hedgehog acyltransferase like [Source:HGNC Symbol;Acc:HGNC:13242]	57467	3	-1	42692663	42702827	---
ENSG00000010292	3437	1528	3720	4116	2694	1840	3047.42	2814.18	2705.9	2766.68	2132.62	2799.67	2711.08	0.148981	0.139335	1.06923	0.284965	0.50062	ENSG00000010292	ENSG00000010292	NCAPD2	non-SMC condensin I complex subunit D2 [Source:HGNC Symbol;Acc:HGNC:24305]	9918	12	1	6493356	6531955	615638
ENSG00000010295	206	123	290	254	139	121	182.65	226.534	210.943	170.733	110.035	184.109	180.834	0.383943	0.202956	1.89175	0.0585244	0.173664	ENSG00000010295	ENSG00000010295	IFFO1	intermediate filament family orphan 1 [Source:HGNC Symbol;Acc:HGNC:24970]	25900	12	-1	6538375	6556083	610495
ENSG00000010310	1	2	2	4	1	5	0.886651	3.68349	1.45478	2.68871	0.79162	7.60781	2.85218	-0.216698	0.31292	-0.692503	0.488622	NA	ENSG00000010310	ENSG00000010310	GIPR	gastric inhibitory polypeptide receptor [Source:HGNC Symbol;Acc:HGNC:4271]	2696	19	1	45668244	45683724	137241
ENSG00000010318	92	58	108	239	159	102	81.5719	106.821	78.5583	160.65	125.868	155.199	118.111	-0.679298	0.210075	-3.2336	0.00122239	0.00935921	ENSG00000010318	ENSG00000010318	PHF7	PHD finger protein 7 [Source:HGNC Symbol;Acc:HGNC:18458]	51533	3	1	52410657	52423641	---
ENSG00000010319	16	5	18	27	5	6	14.1864	9.20872	13.093	18.1488	3.9581	9.12937	11.2874	0.124265	0.359861	0.345313	0.729859	0.85422	ENSG00000010319	ENSG00000010319	SEMA3G	semaphorin 3G [Source:HGNC Symbol;Acc:HGNC:30400]	56920	3	-1	52433053	52445085	---
ENSG00000010322	2018	939	2292	1880	925	898	1789.26	1729.4	1667.18	1263.69	732.249	1366.36	1424.69	0.585109	0.181101	3.23084	0.00123427	0.00943159	ENSG00000010322	ENSG00000010322	NISCH	nischarin [Source:HGNC Symbol;Acc:HGNC:18006]	11188	3	1	52455118	52493071	615507
ENSG00000010327	3327	1486	4321	3015	1806	1273	2949.89	2736.83	3143.06	2026.61	1429.67	1936.95	2370.5	0.681318	0.148132	4.5994	4.23706e-06	9.92773e-05	ENSG00000010327	ENSG00000010327	STAB1	stabilin 1 [Source:HGNC Symbol;Acc:HGNC:18628]	23166	3	1	52495338	52524495	608560
ENSG00000010361	165	56	133	193	121	94	146.297	103.138	96.743	129.73	95.786	143.027	119.12	-0.0670302	0.222109	-0.301789	0.762813	0.875726	ENSG00000010361	ENSG00000010361	FUZ	fuzzy planar cell polarity protein [Source:HGNC Symbol;Acc:HGNC:26219]	80199	19	-1	49806869	49817376	610622
ENSG00000010379	5	0	6	4	0	0	4.43326	0	4.36435	2.68871	0	0	1.91439	0.270517	0.272269	0.993564	0.320435	NA	ENSG00000010379	ENSG00000010379	SLC6A13	solute carrier family 6 member 13 [Source:HGNC Symbol;Acc:HGNC:11046]	6540	12	-1	220621	262873	615097
ENSG00000010404	977	465	1466	1380	1665	719	866.258	856.411	1066.36	927.604	1318.05	1094	1021.45	-0.244394	0.157573	-1.55099	0.120905	0.289172	ENSG00000010404	ENSG00000010404	IDS	iduronate 2-sulfatase [Source:HGNC Symbol;Acc:HGNC:5389]	3423	X	-1	149476990	149521096	300823
ENSG00000010438	1	0	1	2	0	0	0.886651	0	0.727391	1.34435	0	0	0.493066	0.0177849	0.175947	0.101081	0.919486	NA	ENSG00000010438	ENSG00000010438	PRSS3	protease, serine 3 [Source:HGNC Symbol;Acc:HGNC:9486]	5646	9	1	33750466	33799231	613578
ENSG00000010539	81	36	87	156	122	59	71.8188	66.3028	63.283	104.86	96.5776	89.7721	82.1023	-0.482218	0.222506	-2.16721	0.0302185	0.106584	ENSG00000010539	ENSG00000010539	ZNF200	zinc finger protein 200 [Source:HGNC Symbol;Acc:HGNC:12993]	7752	16	-1	3222325	3236221	603231
ENSG00000010610	403	173	561	450	300	226	357.321	318.622	408.067	302.479	237.486	343.873	327.975	0.289722	0.174373	1.66151	0.0966109	0.248032	ENSG00000010610	ENSG00000010610	CD4	CD4 molecule [Source:HGNC Symbol;Acc:HGNC:1678]	920	12	1	6786858	6820808	186940
ENSG00000010626	20	6	14	22	29	13	17.733	11.0505	10.1835	14.7879	22.957	19.7803	16.082	-0.355926	0.342916	-1.03794	0.299298	0.515897	ENSG00000010626	ENSG00000010626	LRRC23	leucine rich repeat containing 23 [Source:HGNC Symbol;Acc:HGNC:19138]	10233	12	1	6873569	6914243	---
ENSG00000010671	884	384	1008	1182	954	552	783.8	707.229	733.21	794.513	755.205	839.902	768.977	-0.0963496	0.133381	-0.722364	0.470071	0.674914	ENSG00000010671	ENSG00000010671	BTK	Bruton tyrosine kinase [Source:HGNC Symbol;Acc:HGNC:1133]	695	X	-1	101349447	101390796	300300
ENSG00000010704	2	0	1	2	0	2	1.7733	0	0.727391	1.34435	0	3.04312	1.14803	-0.0697046	0.238009	-0.292865	0.769625	NA	ENSG00000010704	ENSG00000010704	HFE	hemochromatosis [Source:HGNC Symbol;Acc:HGNC:4886]	3077	6	1	26087281	26098343	613609
ENSG00000010803	1062	462	1276	1512	1319	579	941.624	850.885	928.151	1016.33	1044.15	880.984	943.687	-0.108931	0.134818	-0.807985	0.419099	0.630792	ENSG00000010803	ENSG00000010803	SCMH1	sex comb on midleg homolog 1 (Drosophila) [Source:HGNC Symbol;Acc:HGNC:19003]	22955	1	-1	41027200	41242154	---
ENSG00000010810	393	176	516	616	429	270	348.454	324.147	375.334	414.061	339.605	410.822	368.737	-0.1376	0.156867	-0.877175	0.380391	0.595146	ENSG00000010810	ENSG00000010810	FYN	FYN proto-oncogene, Src family tyrosine kinase [Source:HGNC Symbol;Acc:HGNC:4037]	2534	6	-1	111660332	111873452	137025
ENSG00000010818	655	264	837	678	654	308	580.757	486.22	608.827	455.736	517.719	468.641	519.65	0.212737	0.148898	1.42874	0.153078	0.337183	ENSG00000010818	ENSG00000010818	HIVEP2	human immunodeficiency virus type I enhancer binding protein 2 [Source:HGNC Symbol;Acc:HGNC:4921]	3097	6	-1	142751467	142956698	143054
ENSG00000010932	3	3	2	3	3	0	2.65995	5.52523	1.45478	2.01653	2.37486	0	2.33856	0.202588	0.303522	0.667459	0.504479	NA	ENSG00000010932	ENSG00000010932	FMO1	flavin containing monooxygenase 1 [Source:HGNC Symbol;Acc:HGNC:3769]	2326	1	1	171248471	171285978	---
ENSG00000011007	674	353	786	1013	825	441	597.603	650.135	571.73	680.915	653.087	671.009	637.413	-0.138894	0.135905	-1.02199	0.306784	0.524428	ENSG00000011007	ENSG00000011007	ELOA	elongin A [Source:HGNC Symbol;Acc:HGNC:11620]	6924	1	1	23743155	23762059	600786
ENSG00000011009	243	87	283	277	145	139	215.456	160.232	205.852	186.193	114.785	211.497	182.336	0.184194	0.21266	0.866144	0.386411	0.601599	ENSG00000011009	ENSG00000011009	LYPLA2	lysophospholipase II [Source:HGNC Symbol;Acc:HGNC:6738]	11313	1	1	23790970	23795539	616143
ENSG00000011021	1263	642	1644	1402	1142	613	1119.84	1182.4	1195.83	942.392	904.03	932.717	1046.2	0.321404	0.125634	2.55825	0.0105201	0.049077	ENSG00000011021	ENSG00000011021	CLCN6	chloride voltage-gated channel 6 [Source:HGNC Symbol;Acc:HGNC:2024]	1185	1	1	11806096	11843144	602726
ENSG00000011028	660	270	806	737	343	298	585.19	497.271	586.277	495.394	271.526	453.425	481.514	0.422711	0.189744	2.22779	0.0258942	0.0954197	ENSG00000011028	ENSG00000011028	MRC2	mannose receptor C type 2 [Source:HGNC Symbol;Acc:HGNC:16875]	9902	17	1	62627401	62693597	612264
ENSG00000011052	0	0	0	0	0	0	0	0	0	0	0	0	0	NA	NA	NA	NA	NA	ENSG00000011052	ENSG00000011052	NME1-NME2	NME1-NME2 readthrough [Source:HGNC Symbol;Acc:HGNC:33531]	654364	17	1	51153590	51171744	---
ENSG00000011083	0	0	0	0	0	0	0	0	0	0	0	0	0	NA	NA	NA	NA	NA	ENSG00000011083	ENSG00000011083	SLC6A7	solute carrier family 6 member 7 [Source:HGNC Symbol;Acc:HGNC:11054]	6534	5	1	150189957	150222788	606205
ENSG00000011105	15	8	8	5	3	1	13.2998	14.7339	5.81913	3.36088	2.37486	1.52156	6.85169	0.889576	0.359284	2.47597	0.0132876	0.058037	ENSG00000011105	ENSG00000011105	TSPAN9	tetraspanin 9 [Source:HGNC Symbol;Acc:HGNC:21640]	10867	12	1	3077355	3286564	613137
ENSG00000011114	871	433	1118	1245	1143	558	772.273	797.475	813.224	836.86	904.822	849.031	828.947	-0.116894	0.129719	-0.901136	0.367516	0.583009	ENSG00000011114	ENSG00000011114	BTBD7	BTB domain containing 7 [Source:HGNC Symbol;Acc:HGNC:18269]	55727	14	-1	93237550	93333092	610386
ENSG00000011132	141	64	167	159	76	73	125.018	117.872	121.474	106.876	60.1631	111.074	107.079	0.358162	0.229283	1.5621	0.118265	0.285045	ENSG00000011132	ENSG00000011132	APBA3	amyloid beta precursor protein binding family A member 3 [Source:HGNC Symbol;Acc:HGNC:580]	9546	19	-1	3750819	3761699	604262
ENSG00000011143	83	38	122	120	48	40	73.5921	69.9862	88.7417	80.6612	37.9978	60.8625	68.6402	0.320382	0.260243	1.23109	0.21829	0.426814	ENSG00000011143	ENSG00000011143	MKS1	Meckel syndrome, type 1 [Source:HGNC Symbol;Acc:HGNC:7121]	54903	17	-1	58205437	58219605	609883
ENSG00000011198	88	44	85	190	242	74	78.0253	81.0367	61.8283	127.714	191.572	112.596	108.795	-0.876884	0.230878	-3.79804	0.000145843	0.0017603	ENSG00000011198	ENSG00000011198	ABHD5	abhydrolase domain containing 5 [Source:HGNC Symbol;Acc:HGNC:21396]	51099	3	1	43690113	43734371	604780
ENSG00000011201	1	1	0	1	0	2	0.886651	1.84174	0	0.672177	0	3.04312	1.07395	-0.0482615	0.225702	-0.213828	0.830681	NA	ENSG00000011201	ENSG00000011201	ANOS1	anosmin 1 [Source:HGNC Symbol;Acc:HGNC:6211]	3730	X	-1	8528874	8732186	300836
ENSG00000011243	845	375	839	684	345	242	749.22	690.654	610.281	459.769	273.109	368.218	525.209	0.83626	0.178546	4.68373	2.81697e-06	7.28013e-05	ENSG00000011243	ENSG00000011243	AKAP8L	A-kinase anchoring protein 8 like [Source:HGNC Symbol;Acc:HGNC:29857]	26993	19	-1	15380048	15419141	609475
ENSG00000011258	726	410	806	1092	1395	502	643.709	755.115	586.277	734.017	1104.31	763.824	764.542	-0.373096	0.170777	-2.18469	0.0289112	0.103331	ENSG00000011258	ENSG00000011258	MBTD1	mbt domain containing 1 [Source:HGNC Symbol;Acc:HGNC:19866]	54799	17	-1	51177425	51260163	---
ENSG00000011260	254	137	338	366	429	166	225.209	252.319	245.858	246.017	339.605	252.579	260.265	-0.205024	0.176462	-1.16186	0.245293	0.459016	ENSG00000011260	ENSG00000011260	UTP18	UTP18, small subunit processome component [Source:HGNC Symbol;Acc:HGNC:24274]	51096	17	1	51260528	51297936	612816
ENSG00000011275	1130	502	1255	1231	808	525	1001.92	924.555	912.876	827.449	639.629	798.82	850.874	0.31354	0.144135	2.17532	0.0296059	0.105042	ENSG00000011275	ENSG00000011275	RNF216	ring finger protein 216 [Source:HGNC Symbol;Acc:HGNC:21698]	54476	7	-1	5620047	5781739	609948
ENSG00000011295	631	351	886	828	801	349	559.477	646.452	644.469	556.562	634.088	531.025	595.345	0.0956411	0.144915	0.659982	0.509266	0.705706	ENSG00000011295	ENSG00000011295	TTC19	tetratricopeptide repeat domain 19 [Source:HGNC Symbol;Acc:HGNC:26006]	54902	17	1	15999380	16045015	613814
ENSG00000011304	5443	2429	7078	8961	6236	4353	4826.04	4473.59	5148.48	6023.37	4936.54	6623.36	5338.56	-0.271643	0.137741	-1.97213	0.0485953	0.151482	ENSG00000011304	ENSG00000011304	PTBP1	polypyrimidine tract binding protein 1 [Source:HGNC Symbol;Acc:HGNC:9583]	5725	19	1	797075	812327	---
ENSG00000011332	4	4	6	10	8	3	3.54661	7.36697	4.36435	6.72177	6.33296	4.56468	5.48289	-0.127133	0.357172	-0.355942	0.721884	0.849616	ENSG00000011332	ENSG00000011332	DPF1	double PHD fingers 1 [Source:HGNC Symbol;Acc:HGNC:20225]	8193	19	-1	38211006	38229714	601670
ENSG00000011347	1	1	1	0	1	1	0.886651	1.84174	0.727391	0	0.79162	1.52156	0.961495	0.0697308	0.228351	0.305366	0.760087	NA	ENSG00000011347	ENSG00000011347	SYT7	synaptotagmin 7 [Source:HGNC Symbol;Acc:HGNC:11514]	9066	11	-1	61515313	61581148	604146
ENSG00000011376	473	203	571	609	428	246	419.386	373.874	415.34	409.356	338.813	374.304	388.512	0.105162	0.152731	0.688541	0.491112	0.691343	ENSG00000011376	ENSG00000011376	LARS2	leucyl-tRNA synthetase 2, mitochondrial [Source:HGNC Symbol;Acc:HGNC:17095]	23395	3	1	45388506	45549421	604544
ENSG00000011405	1339	645	1732	2136	2944	992	1187.23	1187.92	1259.84	1435.77	2330.53	1509.39	1485.11	-0.506787	0.168948	-2.99967	0.0027027	0.017513	ENSG00000011405	ENSG00000011405	PIK3C2A	phosphatidylinositol-4-phosphate 3-kinase catalytic subunit type 2 alpha [Source:HGNC Symbol;Acc:HGNC:8971]	5286	11	-1	17077730	17207983	603601
ENSG00000011422	156	60	149	116	107	49	138.318	110.505	108.381	77.9725	84.7033	74.5565	99.0726	0.53291	0.21397	2.49059	0.0127532	0.0563358	ENSG00000011422	ENSG00000011422	PLAUR	plasminogen activator, urokinase receptor [Source:HGNC Symbol;Acc:HGNC:9053]	5329	19	-1	43646095	43670547	173391
ENSG00000011426	665	340	994	1665	1888	749	589.623	626.193	723.027	1119.17	1494.58	1139.65	948.708	-0.906754	0.154228	-5.8793	4.12014e-09	2.87449e-07	ENSG00000011426	ENSG00000011426	ANLN	anillin actin binding protein [Source:HGNC Symbol;Acc:HGNC:14082]	54443	7	1	36389806	36453791	616027
ENSG00000011451	1327	601	1806	1474	1247	636	1176.59	1106.89	1313.67	990.788	987.15	967.713	1090.47	0.280704	0.130601	2.14932	0.0316093	0.110289	ENSG00000011451	ENSG00000011451	WIZ	widely interspaced zinc finger motifs [Source:HGNC Symbol;Acc:HGNC:30917]	58525	19	-1	15419980	15449951	---
ENSG00000011454	947	425	1038	920	777	369	839.659	782.741	755.032	618.402	615.089	561.456	695.397	0.388293	0.135452	2.86664	0.00414854	0.0244666	ENSG00000011454	ENSG00000011454	RABGAP1	RAB GTPase activating protein 1 [Source:HGNC Symbol;Acc:HGNC:17155]	23637	9	1	122940833	123104866	615882
ENSG00000011465	0	0	0	0	0	0	0	0	0	0	0	0	0	NA	NA	NA	NA	NA	ENSG00000011465	ENSG00000011465	DCN	decorin [Source:HGNC Symbol;Acc:HGNC:2705]	1634	12	-1	91140484	91183123	125255
ENSG00000011478	57	28	88	120	61	53	50.5391	51.5688	64.0104	80.6612	48.2888	80.6428	62.6185	-0.268441	0.257205	-1.04369	0.296631	0.513169	ENSG00000011478	ENSG00000011478	QPCTL	glutaminyl-peptide cyclotransferase like [Source:HGNC Symbol;Acc:HGNC:25952]	54814	19	1	45692483	45703989	---
ENSG00000011485	997	508	1104	1370	1020	646	883.991	935.606	803.04	920.882	807.452	982.929	888.983	-0.0467788	0.139298	-0.335819	0.737007	0.857855	ENSG00000011485	ENSG00000011485	PPP5C	protein phosphatase 5 catalytic subunit [Source:HGNC Symbol;Acc:HGNC:9322]	5536	19	1	46346994	46392981	---
ENSG00000011523	617	291	704	780	644	385	547.064	535.947	512.083	524.298	509.803	585.801	535.833	-0.0186048	0.140843	-0.132096	0.894909	0.94927	ENSG00000011523	ENSG00000011523	CEP68	centrosomal protein 68 [Source:HGNC Symbol;Acc:HGNC:29076]	23177	2	1	65056366	65087004	616889
ENSG00000011566	520	276	590	579	724	230	461.059	508.321	429.161	389.19	573.133	349.959	451.804	0.0773671	0.179785	0.430332	0.666954	0.816917	ENSG00000011566	ENSG00000011566	MAP4K3	mitogen-activated protein kinase kinase kinase kinase 3 [Source:HGNC Symbol;Acc:HGNC:6865]	8491	2	-1	39249266	39437312	604921
ENSG00000011590	13	2	4	8	2	8	11.5265	3.68349	2.90957	5.37741	1.58324	12.1725	6.20878	0.0151899	0.352664	0.0430719	0.965644	0.984372	ENSG00000011590	ENSG00000011590	ZBTB32	zinc finger and BTB domain containing 32 [Source:HGNC Symbol;Acc:HGNC:16763]	27033	19	1	35704527	35717038	605859
ENSG00000011600	203	96	282	122	146	69	179.99	176.807	205.124	82.0055	115.577	104.988	144.082	0.830456	0.199129	4.17044	3.04015e-05	0.000487615	ENSG00000011600	ENSG00000011600	TYROBP	TYRO protein tyrosine kinase binding protein [Source:HGNC Symbol;Acc:HGNC:12449]	7305	19	-1	35904401	35908295	604142
ENSG00000011638	117	49	142	139	102	58	103.738	90.2454	103.29	93.4325	80.7452	88.2506	93.2836	0.171199	0.213354	0.802415	0.422313	0.633833	ENSG00000011638	ENSG00000011638	TMEM159	transmembrane protein 159 [Source:HGNC Symbol;Acc:HGNC:30136]	57146	16	1	21158377	21180616	---
ENSG00000011677	0	0	0	0	0	1	0	0	0	0	0	1.52156	0.253594	-0.0236784	0.124275	-0.190531	0.848893	NA	ENSG00000011677	ENSG00000011677	GABRA3	gamma-aminobutyric acid type A receptor alpha3 subunit [Source:HGNC Symbol;Acc:HGNC:4077]	2556	X	-1	152166234	152451358	305660
ENSG00000012048	1317	592	1809	2673	2767	1125	1167.72	1090.31	1315.85	1796.73	2190.41	1711.76	1545.46	-0.644757	0.14227	-4.53192	5.84502e-06	0.000126301	ENSG00000012048	ENSG00000012048	BRCA1	BRCA1, DNA repair associated [Source:HGNC Symbol;Acc:HGNC:1100]	672	17	-1	43044295	43170245	113705
ENSG00000012061	554	242	693	847	631	361	491.205	445.702	504.082	569.334	499.512	549.284	509.853	-0.155803	0.143496	-1.08576	0.277583	0.493221	ENSG00000012061	ENSG00000012061	ERCC1	ERCC excision repair 1, endonuclease non-catalytic subunit [Source:HGNC Symbol;Acc:HGNC:3433]	2067	19	-1	45407333	45478828	126380
ENSG00000012124	34	20	52	48	39	18	30.1461	36.8349	37.8243	32.2645	30.8732	27.3881	32.5552	0.156134	0.290501	0.537467	0.590945	0.768801	ENSG00000012124	ENSG00000012124	CD22	CD22 molecule [Source:HGNC Symbol;Acc:HGNC:1643]	933	19	1	35319261	35347355	107266
ENSG00000012171	4	2	3	10	0	3	3.54661	3.68349	2.18217	6.72177	0	4.56468	3.44979	-0.0788704	0.323307	-0.243949	0.807271	NA	ENSG00000012171	ENSG00000012171	SEMA3B	semaphorin 3B [Source:HGNC Symbol;Acc:HGNC:10724]	7869	3	1	50267558	50277546	601281
ENSG00000012174	349	203	457	597	553	278	309.441	373.874	332.418	401.289	437.766	422.994	379.63	-0.305147	0.151731	-2.0111	0.0443146	0.141454	ENSG00000012174	ENSG00000012174	MBTPS2	membrane bound transcription factor peptidase, site 2 [Source:HGNC Symbol;Acc:HGNC:15455]	51360	X	1	21839636	21885424	300294
ENSG00000012211	212	91	242	304	242	145	187.97	167.599	176.029	204.342	191.572	220.626	191.356	-0.191468	0.174365	-1.09809	0.272166	0.487989	ENSG00000012211	ENSG00000012211	PRICKLE3	prickle planar cell polarity protein 3 [Source:HGNC Symbol;Acc:HGNC:6645]	4007	X	-1	49175264	49186528	300111
ENSG00000012223	2	1	1	1	0	2	1.7733	1.84174	0.727391	0.672177	0	3.04312	1.34296	0.0514873	0.253147	0.203389	0.838831	NA	ENSG00000012223	ENSG00000012223	LTF	lactotransferrin [Source:HGNC Symbol;Acc:HGNC:6720]	4057	3	-1	46435645	46485234	150210
ENSG00000012232	581	296	768	785	467	350	515.144	545.156	558.637	527.659	369.687	532.547	508.138	0.17239	0.163614	1.05364	0.292047	0.507787	ENSG00000012232	ENSG00000012232	EXTL3	exostosin like glycosyltransferase 3 [Source:HGNC Symbol;Acc:HGNC:3518]	2137	8	1	28600469	28755599	605744
ENSG00000012504	0	0	0	0	0	0	0	0	0	0	0	0	0	NA	NA	NA	NA	NA	ENSG00000012504	ENSG00000012504	NR1H4	nuclear receptor subfamily 1 group H member 4 [Source:HGNC Symbol;Acc:HGNC:7967]	9971	12	1	100473708	100564413	---
ENSG00000012660	2055	1076	3133	3304	2937	1683	1822.07	1981.72	2278.92	2220.87	2324.99	2560.79	2198.22	-0.214855	0.13397	-1.60376	0.108768	0.269155	ENSG00000012660	ENSG00000012660	ELOVL5	ELOVL fatty acid elongase 5 [Source:HGNC Symbol;Acc:HGNC:21308]	60481	6	-1	53267398	53349179	611805
ENSG00000012779	44	15	53	95	72	50	39.0127	27.6261	38.5517	63.8568	56.9966	76.0781	50.3537	-0.723909	0.263615	-2.74608	0.00603116	0.0327286	ENSG00000012779	ENSG00000012779	ALOX5	arachidonate 5-lipoxygenase [Source:HGNC Symbol;Acc:HGNC:435]	240	10	1	45374176	45446119	152390
ENSG00000012817	251	114	283	278	203	108	222.55	209.959	205.852	186.865	160.699	164.329	191.709	0.295303	0.174716	1.69019	0.0909924	0.237846	ENSG00000012817	ENSG00000012817	KDM5D	lysine demethylase 5D [Source:HGNC Symbol;Acc:HGNC:11115]	8284	Y	-1	19703865	19744939	426000
ENSG00000012822	314	146	361	372	275	142	278.409	268.895	262.588	250.05	217.696	216.062	248.95	0.226386	0.163803	1.38206	0.166952	0.357331	ENSG00000012822	ENSG00000012822	CALCOCO1	calcium binding and coiled-coil domain 1 [Source:HGNC Symbol;Acc:HGNC:29306]	57658	12	-1	53708517	53727745	---
ENSG00000012963	1017	539	1205	1925	1924	911	901.725	992.7	876.507	1293.94	1523.08	1386.14	1162.35	-0.582784	0.132966	-4.38295	1.17084e-05	0.000224562	ENSG00000012963	ENSG00000012963	UBR7	ubiquitin protein ligase E3 component n-recognin 7 (putative) [Source:HGNC Symbol;Acc:HGNC:20344]	55148	14	1	93207056	93229215	613816
ENSG00000012983	1179	573	1492	1796	2181	773	1045.36	1055.32	1085.27	1207.23	1726.52	1176.17	1215.98	-0.350467	0.157011	-2.23211	0.0256074	0.0947442	ENSG00000012983	ENSG00000012983	MAP4K5	mitogen-activated protein kinase kinase kinase kinase 5 [Source:HGNC Symbol;Acc:HGNC:6867]	11183	14	-1	50418501	50561126	604923
ENSG00000013016	353	151	401	361	237	186	312.988	278.103	291.684	242.656	187.614	283.01	266.009	0.299889	0.177787	1.68679	0.0916446	0.239109	ENSG00000013016	ENSG00000013016	EHD3	EH domain containing 3 [Source:HGNC Symbol;Acc:HGNC:3244]	30845	2	1	31234337	31269447	605891
ENSG00000013275	433	178	630	619	635	286	383.92	327.83	458.257	416.077	502.679	435.167	420.655	-0.190787	0.16377	-1.16497	0.244033	0.457595	ENSG00000013275	ENSG00000013275	PSMC4	proteasome 26S subunit, ATPase 4 [Source:HGNC Symbol;Acc:HGNC:9551]	5704	19	1	39971005	39981441	602707
ENSG00000013288	719	290	939	932	703	436	637.502	534.106	683.02	626.469	556.509	663.401	616.834	0.0143844	0.149038	0.0965149	0.923112	0.963231	ENSG00000013288	ENSG00000013288	MAN2B2	mannosidase alpha class 2B member 2 [Source:HGNC Symbol;Acc:HGNC:29623]	23324	4	1	6575175	6623362	---
ENSG00000013293	0	0	0	0	0	0	0	0	0	0	0	0	0	NA	NA	NA	NA	NA	ENSG00000013293	ENSG00000013293	SLC7A14	solute carrier family 7 member 14 [Source:HGNC Symbol;Acc:HGNC:29326]	57709	3	-1	170459584	170586074	615720
ENSG00000013297	0	0	0	0	0	0	0	0	0	0	0	0	0	NA	NA	NA	NA	NA	ENSG00000013297	ENSG00000013297	CLDN11	claudin 11 [Source:HGNC Symbol;Acc:HGNC:8514]	101928583	3	1	170418865	170860380	601326
ENSG00000013306	872	430	1327	959	825	426	773.16	791.95	965.248	644.617	653.087	648.185	746.041	0.366573	0.14181	2.58495	0.00973918	0.046522	ENSG00000013306	ENSG00000013306	SLC25A39	solute carrier family 25 member 39 [Source:HGNC Symbol;Acc:HGNC:24279]	51629	17	-1	44319625	44324870	610820
ENSG00000013364	138	56	170	79	43	37	122.358	103.138	123.657	53.1019	34.0397	56.2978	82.0986	1.14849	0.237227	4.84131	1.28986e-06	3.86676e-05	ENSG00000013364	ENSG00000013364	MVP	major vault protein [Source:HGNC Symbol;Acc:HGNC:7531]	9961	16	1	29820394	29848039	605088
ENSG00000013374	439	214	514	907	839	464	389.24	394.133	373.879	609.664	664.169	706.005	522.848	-0.742456	0.14226	-5.21901	1.79887e-07	7.26929e-06	ENSG00000013374	ENSG00000013374	NUB1	negative regulator of ubiquitin like proteins 1 [Source:HGNC Symbol;Acc:HGNC:17623]	51667	7	1	151341699	151378449	607981
ENSG00000013375	211	94	288	311	328	136	187.083	173.124	209.489	209.047	259.651	206.932	207.554	-0.225307	0.178967	-1.25893	0.208055	0.413293	ENSG00000013375	ENSG00000013375	PGM3	phosphoglucomutase 3 [Source:HGNC Symbol;Acc:HGNC:8907]	5238	6	-1	83161150	83193936	172100
ENSG00000013392	28	12	16	28	37	9	24.8262	22.1009	11.6383	18.8209	29.2899	13.6941	20.0617	-0.0895342	0.337011	-0.265671	0.790492	0.891464	ENSG00000013392	ENSG00000013392	RWDD2A	RWD domain containing 2A [Source:HGNC Symbol;Acc:HGNC:21385]	112611	6	1	83193379	83198932	---
ENSG00000013441	512	303	658	739	935	343	453.966	558.048	478.623	496.738	740.165	521.896	541.573	-0.230899	0.171138	-1.3492	0.177274	0.372017	ENSG00000013441	ENSG00000013441	CLK1	CDC like kinase 1 [Source:HGNC Symbol;Acc:HGNC:2068]	1195	2	-1	200853009	200864744	601951
ENSG00000013503	302	153	322	486	510	257	267.769	281.787	234.22	326.678	403.726	391.041	317.537	-0.49277	0.163745	-3.00937	0.00261788	0.0171359	ENSG00000013503	ENSG00000013503	POLR3B	RNA polymerase III subunit B [Source:HGNC Symbol;Acc:HGNC:30348]	55703	12	1	106357658	106510198	614366
ENSG00000013523	686	335	810	740	603	334	608.243	616.984	589.187	497.411	477.347	508.202	549.562	0.280228	0.136663	2.05051	0.0403148	0.132269	ENSG00000013523	ENSG00000013523	ANGEL1	angel homolog 1 [Source:HGNC Symbol;Acc:HGNC:19961]	23357	14	-1	76786178	76826246	---
ENSG00000013561	187	93	185	194	285	97	165.804	171.282	134.567	130.402	225.612	147.591	162.543	-0.0960675	0.213949	-0.449021	0.653416	0.807711	ENSG00000013561	ENSG00000013561	RNF14	ring finger protein 14 [Source:HGNC Symbol;Acc:HGNC:10058]	9604	5	1	141958328	141990291	605675
ENSG00000013563	168	84	202	183	136	81	148.957	154.706	146.933	123.008	107.66	123.246	134.085	0.322035	0.191171	1.68454	0.0920772	0.240077	ENSG00000013563	ENSG00000013563	DNASE1L1	deoxyribonuclease 1 like 1 [Source:HGNC Symbol;Acc:HGNC:2957]	1774	X	-1	154401238	154412112	300081
ENSG00000013573	339	146	355	393	198	153	300.575	268.895	258.224	264.165	156.741	232.799	246.9	0.316146	0.192843	1.63939	0.101131	0.256162	ENSG00000013573	ENSG00000013573	DDX11	DEAD/H-box helicase 11 [Source:HGNC Symbol;Acc:HGNC:2736]	1663	12	1	31073845	31104791	601150
ENSG00000013583	117	51	157	156	180	69	103.738	93.9289	114.2	104.86	142.492	104.988	110.701	-0.154607	0.212381	-0.727971	0.466631	0.672124	ENSG00000013583	ENSG00000013583	HEBP1	heme binding protein 1 [Source:HGNC Symbol;Acc:HGNC:17176]	50865	12	-1	12974864	13000273	605826
ENSG00000013588	0	0	0	0	0	0	0	0	0	0	0	0	0	NA	NA	NA	NA	NA	ENSG00000013588	ENSG00000013588	GPRC5A	G protein-coupled receptor class C group 5 member A [Source:HGNC Symbol;Acc:HGNC:9836]	9052	12	1	12890782	12917937	604138
ENSG00000013619	13	3	16	9	7	4	11.5265	5.52523	11.6383	6.04959	5.54134	6.08625	7.72786	0.380002	0.361603	1.05088	0.293312	0.509246	ENSG00000013619	ENSG00000013619	MAMLD1	mastermind like domain containing 1 [Source:HGNC Symbol;Acc:HGNC:2568]	10046	X	1	150361422	150514178	300120
ENSG00000013725	39	16	53	26	6	11	34.5794	29.4679	38.5517	17.4766	4.74972	16.7372	23.5938	0.992221	0.332907	2.98047	0.00287802	0.0183886	ENSG00000013725	ENSG00000013725	CD6	CD6 molecule [Source:HGNC Symbol;Acc:HGNC:1691]	923	11	1	60971680	61020377	---
ENSG00000013810	1102	397	1158	1490	785	614	977.09	731.172	842.319	1001.54	621.422	934.239	851.297	0.000186875	0.175645	0.00106394	0.999151	0.999537	ENSG00000013810	ENSG00000013810	TACC3	transforming acidic coiled-coil containing protein 3 [Source:HGNC Symbol;Acc:HGNC:11524]	10460	4	1	1721490	1745176	605303
ENSG00000014123	636	279	809	981	1361	462	563.91	513.846	588.46	659.405	1077.39	702.961	684.33	-0.51427	0.176752	-2.90956	0.00361937	0.0219704	ENSG00000014123	ENSG00000014123	UFL1	UFM1 specific ligase 1 [Source:HGNC Symbol;Acc:HGNC:23039]	23376	6	1	96521595	96555276	613372
ENSG00000014138	1155	522	1589	1878	1443	871	1024.08	961.39	1155.82	1262.35	1142.31	1325.28	1145.21	-0.234707	0.135556	-1.73144	0.0833734	0.224067	ENSG00000014138	ENSG00000014138	POLA2	DNA polymerase alpha 2, accessory subunit [Source:HGNC Symbol;Acc:HGNC:30073]	23649	11	1	65261762	65305589	---
ENSG00000014164	571	231	721	639	486	328	506.278	425.443	524.449	429.521	384.727	499.072	461.582	0.152913	0.157174	0.972894	0.330606	0.546549	ENSG00000014164	ENSG00000014164	ZC3H3	zinc finger CCCH-type containing 3 [Source:HGNC Symbol;Acc:HGNC:28972]	23144	8	-1	143437655	143541453	---
ENSG00000014216	2577	1162	3562	2728	1963	1261	2284.9	2140.11	2590.97	1833.7	1553.95	1918.69	2053.72	0.390306	0.136785	2.85343	0.00432495	0.0252202	ENSG00000014216	ENSG00000014216	CAPN1	calpain 1 [Source:HGNC Symbol;Acc:HGNC:1476]	823	11	1	65180566	65212006	114220
ENSG00000014257	37	20	49	23	36	9	32.8061	36.8349	35.6422	15.4601	28.4983	13.6941	27.1559	0.626037	0.313738	1.99541	0.0459979	0.145588	ENSG00000014257	ENSG00000014257	ACPP	acid phosphatase, prostate [Source:HGNC Symbol;Acc:HGNC:125]	55	3	1	132317367	132368298	171790
ENSG00000014641	275	152	288	517	479	252	243.829	279.945	209.489	347.515	379.186	383.433	307.233	-0.576237	0.164354	-3.50607	0.00045477	0.00436209	ENSG00000014641	ENSG00000014641	MDH1	malate dehydrogenase 1 [Source:HGNC Symbol;Acc:HGNC:6970]	4190	2	1	63588609	63607197	154200
ENSG00000014824	753	347	973	1320	1952	678	667.649	639.085	707.752	887.273	1545.24	1031.62	913.103	-0.730962	0.17777	-4.11184	3.92523e-05	0.000596942	ENSG00000014824	ENSG00000014824	SLC30A9	solute carrier family 30 member 9 [Source:HGNC Symbol;Acc:HGNC:1329]	10463	4	1	41990472	42090457	604604
ENSG00000014914	1	0	1	9	1	1	0.886651	0	0.727391	6.04959	0.79162	1.52156	1.6628	-0.341674	0.272825	-1.25236	0.21044	NA	ENSG00000014914	ENSG00000014914	MTMR11	myotubularin related protein 11 [Source:HGNC Symbol;Acc:HGNC:24307]	10903	1	-1	149928651	149936869	---
ENSG00000014919	564	273	735	675	590	341	500.071	502.796	534.633	453.719	467.056	518.852	496.188	0.0963313	0.142395	0.676507	0.498719	0.697633	ENSG00000014919	ENSG00000014919	COX15	COX15, cytochrome c oxidase assembly homolog [Source:HGNC Symbol;Acc:HGNC:2263]	1355	10	-1	99711844	99732100	---
ENSG00000015133	1248	543	1436	1540	1048	635	1106.54	1000.07	1044.53	1035.15	829.618	966.192	997.017	0.150209	0.137843	1.08971	0.27584	0.491525	ENSG00000015133	ENSG00000015133	CCDC88C	coiled-coil domain containing 88C [Source:HGNC Symbol;Acc:HGNC:19967]	440193	14	-1	91271323	91417844	611204
ENSG00000015153	309	157	443	574	917	259	273.975	289.154	322.234	385.829	725.916	394.084	398.532	-0.700133	0.205457	-3.40768	0.000655179	0.00575241	ENSG00000015153	ENSG00000015153	YAF2	YY1 associated factor 2 [Source:HGNC Symbol;Acc:HGNC:17363]	10138	12	-1	42157104	42238349	607534
ENSG00000015171	1017	495	1261	1391	1501	691	901.725	911.663	917.24	934.998	1188.22	1051.4	984.208	-0.208867	0.137764	-1.51612	0.129489	0.302352	ENSG00000015171	ENSG00000015171	ZMYND11	zinc finger MYND-type containing 11 [Source:HGNC Symbol;Acc:HGNC:16966]	10771	10	1	134465	254637	---
ENSG00000015285	1741	773	2276	2132	2007	936	1543.66	1423.67	1655.54	1433.08	1588.78	1424.18	1511.49	0.055789	0.128883	0.432865	0.665113	0.815608	ENSG00000015285	ENSG00000015285	WAS	Wiskott-Aldrich syndrome [Source:HGNC Symbol;Acc:HGNC:12731]	7454	X	1	48676596	48691427	300392
ENSG00000015413	0	0	0	0	1	0	0	0	0	0	0.79162	0	0.131937	-0.0236784	0.124275	-0.190531	0.848893	NA	ENSG00000015413	ENSG00000015413	DPEP1	dipeptidase 1 (renal) [Source:HGNC Symbol;Acc:HGNC:3002]	1800	16	1	89613308	89638456	179780
ENSG00000015475	466	174	470	637	482	257	413.18	320.463	341.874	428.176	381.561	391.041	379.383	-0.146985	0.157783	-0.931568	0.35156	0.567265	ENSG00000015475	ENSG00000015475	BID	BH3 interacting domain death agonist [Source:HGNC Symbol;Acc:HGNC:1050]	637	22	-1	17734138	17774770	601997
ENSG00000015479	402	249	540	673	694	194	356.434	458.594	392.791	452.375	549.384	295.183	417.46	-0.107208	0.191967	-0.558471	0.576523	0.757563	ENSG00000015479	ENSG00000015479	MATR3	matrin 3 [Source:HGNC Symbol;Acc:HGNC:6912]	9782	5	1	139293648	139331677	---
ENSG00000015520	0	0	0	0	0	0	0	0	0	0	0	0	0	NA	NA	NA	NA	NA	ENSG00000015520	ENSG00000015520	NPC1L1	NPC1 like intracellular cholesterol transporter 1 [Source:HGNC Symbol;Acc:HGNC:7898]	29881	7	-1	44512535	44541315	608010
ENSG00000015532	258	129	287	367	156	125	228.756	237.585	208.761	246.689	123.493	190.195	205.913	0.238541	0.211448	1.12813	0.259263	0.473652	ENSG00000015532	ENSG00000015532	XYLT2	xylosyltransferase 2 [Source:HGNC Symbol;Acc:HGNC:15517]	64132	17	1	50346092	50363138	608125
ENSG00000015568	3	2	9	4	1	1	2.65995	3.68349	6.54652	2.68871	0.79162	1.52156	2.98198	0.371022	0.324608	1.14299	0.253044	NA	ENSG00000015568	ENSG00000015568	RGPD5	RANBP2-like and GRIP domain containing 5 [Source:HGNC Symbol;Acc:HGNC:32418]	84220	2	1	109792758	109857695	612708
ENSG00000015592	0	0	0	0	0	0	0	0	0	0	0	0	0	NA	NA	NA	NA	NA	ENSG00000015592	ENSG00000015592	STMN4	stathmin 4 [Source:HGNC Symbol;Acc:HGNC:16078]	81551	8	-1	27235323	27258420	---
ENSG00000015676	750	307	809	813	459	342	664.989	565.415	588.46	546.48	363.354	520.374	541.512	0.330736	0.168119	1.96727	0.0491517	0.152757	ENSG00000015676	ENSG00000015676	NUDCD3	NudC domain containing 3 [Source:HGNC Symbol;Acc:HGNC:22208]	23386	7	-1	44379121	44490880	610296
ENSG00000016082	0	0	0	0	0	0	0	0	0	0	0	0	0	NA	NA	NA	NA	NA	ENSG00000016082	ENSG00000016082	ISL1	ISL LIM homeobox 1 [Source:HGNC Symbol;Acc:HGNC:6132]	3670	5	1	51383391	51394738	600366
ENSG00000016391	25	28	39	61	53	42	22.1663	51.5688	28.3683	41.0028	41.9559	63.9056	41.4946	-0.4432	0.295178	-1.50146	0.133236	0.307788	ENSG00000016391	ENSG00000016391	CHDH	choline dehydrogenase [Source:HGNC Symbol;Acc:HGNC:24288]	55349	3	-1	53812335	53846390	---
ENSG00000016402	0	0	0	0	0	0	0	0	0	0	0	0	0	NA	NA	NA	NA	NA	ENSG00000016402	ENSG00000016402	IL20RA	interleukin 20 receptor subunit alpha [Source:HGNC Symbol;Acc:HGNC:6003]	53832	6	-1	136999971	137045180	605620
ENSG00000016490	0	0	0	0	0	0	0	0	0	0	0	0	0	NA	NA	NA	NA	NA	ENSG00000016490	ENSG00000016490	CLCA1	chloride channel accessory 1 [Source:HGNC Symbol;Acc:HGNC:2015]	1179	1	1	86468368	86500289	603906
ENSG00000016602	0	0	0	0	0	0	0	0	0	0	0	0	0	NA	NA	NA	NA	NA	ENSG00000016602	ENSG00000016602	CLCA4	chloride channel accessory 4 [Source:HGNC Symbol;Acc:HGNC:2018]	22802	1	1	86547078	86580754	616857
ENSG00000016864	211	100	251	287	260	130	187.083	184.174	182.575	192.915	205.821	197.803	191.729	-0.100723	0.171376	-0.587735	0.55671	0.743714	ENSG00000016864	ENSG00000016864	GLT8D1	glycosyltransferase 8 domain containing 1 [Source:HGNC Symbol;Acc:HGNC:24870]	55830	3	-1	52694488	52706032	---
ENSG00000017260	1514	711	1798	1591	1339	710	1342.39	1309.48	1307.85	1069.43	1059.98	1080.31	1194.91	0.29443	0.122542	2.40269	0.0162748	0.0675568	ENSG00000017260	ENSG00000017260	ATP2C1	ATPase secretory pathway Ca2+ transporting 1 [Source:HGNC Symbol;Acc:HGNC:13211]	27032	3	1	130850595	131016712	---
ENSG00000017427	1	0	2	0	1	2	0.886651	0	1.45478	0	0.79162	3.04312	1.02936	-0.0427019	0.227661	-0.187568	0.851215	NA	ENSG00000017427	ENSG00000017427	IGF1	insulin like growth factor 1 [Source:HGNC Symbol;Acc:HGNC:5464]	3479	12	-1	102395867	102480645	147440
ENSG00000017483	574	292	829	836	611	422	508.938	537.789	603.007	561.94	483.68	642.099	556.242	-0.0252743	0.153682	-0.164459	0.86937	0.93704	ENSG00000017483	ENSG00000017483	SLC38A5	solute carrier family 38 member 5 [Source:HGNC Symbol;Acc:HGNC:18070]	92745	X	-1	48458537	48470256	300649
ENSG00000017797	1023	504	1320	1316	969	577	907.044	928.239	960.157	884.584	767.08	877.941	887.507	0.140375	0.132788	1.05713	0.290452	0.506314	ENSG00000017797	ENSG00000017797	RALBP1	ralA binding protein 1 [Source:HGNC Symbol;Acc:HGNC:9841]	10928	18	1	9475009	9538116	605801
ENSG00000018189	330	183	451	423	367	150	292.595	337.039	328.053	284.331	290.525	228.234	293.463	0.228719	0.164697	1.38872	0.164917	0.354781	ENSG00000018189	ENSG00000018189	RUFY3	RUN and FYVE domain containing 3 [Source:HGNC Symbol;Acc:HGNC:30285]	22902	4	1	70704204	70807315	611194
ENSG00000018236	0	0	0	0	0	0	0	0	0	0	0	0	0	NA	NA	NA	NA	NA	ENSG00000018236	ENSG00000018236	CNTN1	contactin 1 [Source:HGNC Symbol;Acc:HGNC:2171]	1272	12	1	40692442	41072418	---
ENSG00000018280	3	1	3	5	8	5	2.65995	1.84174	2.18217	3.36088	6.33296	7.60781	3.99759	-0.43216	0.343367	-1.2586	0.208176	NA	ENSG00000018280	ENSG00000018280	SLC11A1	solute carrier family 11 member 1 [Source:HGNC Symbol;Acc:HGNC:10907]	6556	2	1	218382029	218396894	600266
ENSG00000018408	1	5	2	7	15	5	0.886651	9.20872	1.45478	4.70524	11.8743	7.60781	5.95625	-0.473826	0.351239	-1.34902	0.177332	0.372074	ENSG00000018408	ENSG00000018408	WWTR1	WW domain containing transcription regulator 1 [Source:HGNC Symbol;Acc:HGNC:24042]	25937	3	-1	149517235	149736714	607392
ENSG00000018510	1141	614	1483	2698	3411	1195	1011.67	1130.83	1078.72	1813.53	2700.22	1818.27	1592.21	-0.926121	0.160704	-5.76289	8.26853e-09	5.18717e-07	ENSG00000018510	ENSG00000018510	AGPS	alkylglycerone phosphate synthase [Source:HGNC Symbol;Acc:HGNC:327]	8540	2	1	177392644	177559299	603051
ENSG00000018607	0	0	0	0	0	0	0	0	0	0	0	0	0	NA	NA	NA	NA	NA	ENSG00000018607	ENSG00000018607	ZNF806	zinc finger protein 806 [Source:HGNC Symbol;Acc:HGNC:33228]	---	2	1	132309309	132318736	---
ENSG00000018610	80	44	79	78	72	44	70.9321	81.0367	57.4639	52.4298	56.9966	66.9487	64.3013	0.210114	0.244567	0.859126	0.390271	0.605247	ENSG00000018610	ENSG00000018610	CXorf56	chromosome X open reading frame 56 [Source:HGNC Symbol;Acc:HGNC:26239]	63932	X	-1	119538149	119565408	---
ENSG00000018625	0	0	0	0	0	0	0	0	0	0	0	0	0	NA	NA	NA	NA	NA	ENSG00000018625	ENSG00000018625	ATP1A2	ATPase Na+/K+ transporting subunit alpha 2 [Source:HGNC Symbol;Acc:HGNC:800]	477	1	1	160115759	160143591	182340
ENSG00000018699	355	178	438	573	516	241	314.761	327.83	318.597	385.157	408.476	366.696	353.586	-0.263624	0.149574	-1.7625	0.0779856	0.212822	ENSG00000018699	ENSG00000018699	TTC27	tetratricopeptide repeat domain 27 [Source:HGNC Symbol;Acc:HGNC:25986]	55622	2	1	32628032	32821051	---
ENSG00000018869	32	14	42	34	22	16	28.3728	25.7844	30.5504	22.854	17.4156	24.345	24.8871	0.313903	0.311404	1.00803	0.313442	0.53156	ENSG00000018869	ENSG00000018869	ZNF582	zinc finger protein 582 [Source:HGNC Symbol;Acc:HGNC:26421]	147948	19	-1	56375846	56393545	---
ENSG00000019102	3	0	0	3	1	1	2.65995	0	0	2.01653	0.79162	1.52156	1.16494	-0.076142	0.24013	-0.317087	0.751178	NA	ENSG00000019102	ENSG00000019102	VSIG2	V-set and immunoglobulin domain containing 2 [Source:HGNC Symbol;Acc:HGNC:17149]	23584	11	-1	124747472	124752238	606011
ENSG00000019144	88	32	78	101	55	39	78.0253	58.9358	56.7365	67.8898	43.5391	59.3409	60.7446	0.160555	0.255478	0.62845	0.529709	0.722368	ENSG00000019144	ENSG00000019144	PHLDB1	pleckstrin homology like domain family B member 1 [Source:HGNC Symbol;Acc:HGNC:23697]	23187	11	1	118606440	118658038	612834
ENSG00000019169	0	0	0	0	0	0	0	0	0	0	0	0	0	NA	NA	NA	NA	NA	ENSG00000019169	ENSG00000019169	MARCO	macrophage receptor with collagenous structure [Source:HGNC Symbol;Acc:HGNC:6895]	8685	2	1	118942166	118994660	604870
ENSG00000019186	0	0	0	0	0	0	0	0	0	0	0	0	0	NA	NA	NA	NA	NA	ENSG00000019186	ENSG00000019186	CYP24A1	cytochrome P450 family 24 subfamily A member 1 [Source:HGNC Symbol;Acc:HGNC:2602]	1591	20	-1	54153449	54173973	126065
ENSG00000019485	559	272	654	696	402	330	495.638	500.954	475.714	467.835	318.231	502.115	460.081	0.184991	0.171796	1.0768	0.281568	0.497347	ENSG00000019485	ENSG00000019485	PRDM11	PR/SET domain 11 [Source:HGNC Symbol;Acc:HGNC:13996]	56981	11	1	45095806	45235110	616347
ENSG00000019505	0	0	0	0	0	0	0	0	0	0	0	0	0	NA	NA	NA	NA	NA	ENSG00000019505	ENSG00000019505	SYT13	synaptotagmin 13 [Source:HGNC Symbol;Acc:HGNC:14962]	57586	11	-1	45240301	45286319	607716
ENSG00000019549	0	0	0	0	0	0	0	0	0	0	0	0	0	NA	NA	NA	NA	NA	ENSG00000019549	ENSG00000019549	SNAI2	snail family transcriptional repressor 2 [Source:HGNC Symbol;Acc:HGNC:11094]	6591	8	-1	48917768	48921740	602150
ENSG00000019582	9503	4142	16504	14076	14185	6090	8425.85	7628.5	12004.9	9461.56	11229.1	9266.31	9669.37	-0.0890323	0.161574	-0.551031	0.581612	0.761831	ENSG00000019582	ENSG00000019582	CD74	CD74 molecule [Source:HGNC Symbol;Acc:HGNC:1697]	972	5	-1	150401637	150412929	142790
ENSG00000019991	190	107	278	283	411	106	168.464	197.067	202.215	190.226	325.356	161.286	207.435	-0.237655	0.218018	-1.09007	0.275682	0.491414	ENSG00000019991	ENSG00000019991	HGF	hepatocyte growth factor [Source:HGNC Symbol;Acc:HGNC:4893]	3082	7	-1	81699006	81770438	142409
ENSG00000019995	675	381	895	927	1082	420	598.49	701.704	651.015	623.108	856.533	639.056	678.318	-0.11721	0.157342	-0.744938	0.456309	0.663643	ENSG00000019995	ENSG00000019995	ZRANB1	zinc finger RANBP2-type containing 1 [Source:HGNC Symbol;Acc:HGNC:18224]	54764	10	1	124942123	124988189	611749
ENSG00000020129	436	207	476	537	353	236	386.58	381.241	346.238	360.959	279.442	359.089	352.258	0.149047	0.161668	0.921933	0.356563	0.572429	ENSG00000020129	ENSG00000020129	NCDN	neurochondrin [Source:HGNC Symbol;Acc:HGNC:17597]	23154	1	1	35557473	35567274	608458
ENSG00000020181	440	199	473	231	183	111	390.127	366.507	344.056	155.273	144.866	168.893	261.62	1.16882	0.164927	7.08686	1.37191e-12	2.54097e-10	ENSG00000020181	ENSG00000020181	ADGRA2	adhesion G protein-coupled receptor A2 [Source:HGNC Symbol;Acc:HGNC:17849]	25960	8	1	37784191	37844896	606823
ENSG00000020219	0	0	0	0	0	0	0	0	0	0	0	0	0	NA	NA	NA	NA	NA	ENSG00000020219	ENSG00000020219	CCT8L1P	chaperonin containing TCP1 subunit 8 like 1, pseudogene [Source:HGNC Symbol;Acc:HGNC:32153]	---	7	1	152445477	152447150	---
ENSG00000020256	428	191	563	556	426	285	379.487	351.773	409.521	373.73	337.23	433.645	380.898	0.00623225	0.157661	0.0395294	0.968468	0.985508	ENSG00000020256	ENSG00000020256	ZFP64	ZFP64 zinc finger protein [Source:HGNC Symbol;Acc:HGNC:15940]	55734	20	-1	52051663	52204308	---
ENSG00000020426	94	51	116	132	179	57	83.3452	93.9289	84.3774	88.7273	141.7	86.729	96.468	-0.261067	0.230909	-1.13061	0.258221	0.472525	ENSG00000020426	ENSG00000020426	MNAT1	MNAT1, CDK activating kinase assembly factor [Source:HGNC Symbol;Acc:HGNC:7181]	4331	14	1	60734742	60969953	602659
ENSG00000020577	11	5	9	16	15	11	9.75317	9.20872	6.54652	10.7548	11.8743	16.7372	10.8125	-0.353808	0.35707	-0.990864	0.321752	0.538708	ENSG00000020577	ENSG00000020577	SAMD4A	sterile alpha motif domain containing 4A [Source:HGNC Symbol;Acc:HGNC:23023]	23034	14	1	54567097	54793315	610747
ENSG00000020633	1806	858	2931	1902	1551	962	1601.29	1580.22	2131.98	1278.48	1227.8	1463.74	1547.25	0.405276	0.14947	2.71142	0.00669957	0.0353267	ENSG00000020633	ENSG00000020633	RUNX3	runt related transcription factor 3 [Source:HGNC Symbol;Acc:HGNC:10473]	864	1	-1	24899511	24965121	600210
ENSG00000020922	658	311	784	1065	1432	438	583.417	572.782	570.275	715.868	1133.6	666.444	707.064	-0.510114	0.179272	-2.84548	0.00443446	0.0257047	ENSG00000020922	ENSG00000020922	MRE11	MRE11 homolog, double strand break repair nuclease [Source:HGNC Symbol;Acc:HGNC:7230]	4361	11	-1	94415578	94493908	600814
ENSG00000021300	20	6	23	20	11	2	17.733	11.0505	16.73	13.4435	8.70782	3.04312	11.7847	0.462177	0.357329	1.29342	0.195865	0.396728	ENSG00000021300	ENSG00000021300	PLEKHB1	pleckstrin homology domain containing B1 [Source:HGNC Symbol;Acc:HGNC:19079]	58473	11	1	73646178	73662819	607651
ENSG00000021355	1130	542	1160	1824	2224	865	1001.92	998.225	843.774	1226.05	1760.56	1316.15	1191.11	-0.570092	0.156958	-3.63212	0.000281097	0.00297504	ENSG00000021355	ENSG00000021355	SERPINB1	serpin family B member 1 [Source:HGNC Symbol;Acc:HGNC:3311]	1992	6	-1	2832332	2842006	130135
ENSG00000021461	0	0	0	0	0	0	0	0	0	0	0	0	0	NA	NA	NA	NA	NA	ENSG00000021461	ENSG00000021461	CYP3A43	cytochrome P450 family 3 subfamily A member 43 [Source:HGNC Symbol;Acc:HGNC:17450]	64816	7	1	99828013	99866102	606534
ENSG00000021488	0	0	1	0	0	0	0	0	0.727391	0	0	0	0.121232	0.0349057	0.124275	0.280873	0.778808	NA	ENSG00000021488	ENSG00000021488	SLC7A9	solute carrier family 7 member 9 [Source:HGNC Symbol;Acc:HGNC:11067]	11136	19	-1	32830509	32869766	604144
ENSG00000021574	464	260	561	1155	1563	568	411.406	478.853	408.067	776.364	1237.3	864.247	696.04	-1.08317	0.17352	-6.24237	4.30998e-10	3.89853e-08	ENSG00000021574	ENSG00000021574	SPAST	spastin [Source:HGNC Symbol;Acc:HGNC:11233]	6683	2	1	32063611	32157637	---
ENSG00000021645	1	1	0	0	0	0	0.886651	1.84174	0	0	0	0	0.454732	0.104306	0.157082	0.664021	0.506677	NA	ENSG00000021645	ENSG00000021645	NRXN3	neurexin 3 [Source:HGNC Symbol;Acc:HGNC:8010]	9369	14	1	78170373	79868290	600567
ENSG00000021762	235	127	300	368	175	157	208.363	233.901	218.217	247.361	138.534	238.885	214.21	0.0746101	0.204122	0.365517	0.714726	0.844769	ENSG00000021762	ENSG00000021762	OSBPL5	oxysterol binding protein like 5 [Source:HGNC Symbol;Acc:HGNC:16392]	114879	11	-1	3087116	3166739	606733
ENSG00000021776	1524	733	2007	1938	1996	820	1351.26	1350	1459.87	1302.68	1580.07	1247.68	1381.93	0.00964662	0.136868	0.070481	0.943811	0.972931	ENSG00000021776	ENSG00000021776	AQR	aquarius intron-binding spliceosomal factor [Source:HGNC Symbol;Acc:HGNC:29513]	9716	15	-1	34851782	34969839	610548
ENSG00000021826	26	15	51	22	30	14	23.0529	27.6261	37.097	14.7879	23.7486	21.3019	24.6024	0.426115	0.318527	1.33777	0.180972	0.376552	ENSG00000021826	ENSG00000021826	CPS1	carbamoyl-phosphate synthase 1 [Source:HGNC Symbol;Acc:HGNC:2323]	1373	2	1	210477682	210679107	608307
ENSG00000021852	0	0	0	0	0	0	0	0	0	0	0	0	0	NA	NA	NA	NA	NA	ENSG00000021852	ENSG00000021852	C8B	complement C8 beta chain [Source:HGNC Symbol;Acc:HGNC:1353]	732	1	-1	56929210	56966140	120960
ENSG00000022267	258	117	324	258	301	117	228.756	215.484	235.675	173.422	238.278	178.023	211.606	0.191037	0.181564	1.05217	0.292721	0.508673	ENSG00000022267	ENSG00000022267	FHL1	four and a half LIM domains 1 [Source:HGNC Symbol;Acc:HGNC:3702]	2273	X	1	136146702	136211359	300163
ENSG00000022277	154	69	167	217	141	96	136.544	127.08	121.474	145.862	111.618	146.07	131.442	-0.0574157	0.199218	-0.288206	0.773189	0.881266	ENSG00000022277	ENSG00000022277	RTFDC1	replication termination factor 2 domain containing 1 [Source:HGNC Symbol;Acc:HGNC:15890]	51507	20	1	56468585	56519449	---
ENSG00000022355	0	0	0	0	0	0	0	0	0	0	0	0	0	NA	NA	NA	NA	NA	ENSG00000022355	ENSG00000022355	GABRA1	gamma-aminobutyric acid type A receptor alpha1 subunit [Source:HGNC Symbol;Acc:HGNC:4075]	2554	5	1	161847063	161899981	137160
ENSG00000022556	209	96	260	189	116	81	185.31	176.807	189.122	127.041	91.8279	123.246	148.893	0.64138	0.194827	3.29204	0.000994636	0.00797246	ENSG00000022556	ENSG00000022556	NLRP2	NLR family pyrin domain containing 2 [Source:HGNC Symbol;Acc:HGNC:22948]	55655	19	1	54953130	55001142	609364
ENSG00000022567	249	117	295	219	136	100	220.776	215.484	214.58	147.207	107.66	152.156	176.311	0.635471	0.188177	3.37698	0.000732868	0.00627861	ENSG00000022567	ENSG00000022567	SLC45A4	solute carrier family 45 member 4 [Source:HGNC Symbol;Acc:HGNC:29196]	57210	8	-1	141207166	141308305	---
ENSG00000022840	1319	591	1585	1629	1076	757	1169.49	1088.47	1152.92	1094.98	851.783	1151.82	1084.91	0.135811	0.144823	0.93777	0.348362	0.564052	ENSG00000022840	ENSG00000022840	RNF10	ring finger protein 10 [Source:HGNC Symbol;Acc:HGNC:10055]	9921	12	1	120533480	120577594	615998
ENSG00000022976	135	54	156	135	69	41	119.698	99.4541	113.473	90.7438	54.6218	62.384	90.0625	0.5947	0.232619	2.55654	0.0105719	0.0492892	ENSG00000022976	ENSG00000022976	ZNF839	zinc finger protein 839 [Source:HGNC Symbol;Acc:HGNC:20345]	55778	14	1	102317377	102342702	---
ENSG00000023041	433	246	596	810	814	352	383.92	453.069	433.525	544.463	644.379	535.59	499.158	-0.426166	0.150268	-2.83603	0.0045678	0.0262721	ENSG00000023041	ENSG00000023041	ZDHHC6	zinc finger DHHC-type containing 6 [Source:HGNC Symbol;Acc:HGNC:19160]	64429	10	-1	112424428	112446917	---
ENSG00000023171	182	79	230	174	137	67	161.371	145.498	167.3	116.959	108.452	101.945	133.587	0.49425	0.192512	2.56737	0.0102473	0.0482677	ENSG00000023171	ENSG00000023171	GRAMD1B	GRAM domain containing 1B [Source:HGNC Symbol;Acc:HGNC:29214]	57476	11	1	123358428	123627774	---
ENSG00000023191	521	218	623	471	276	223	461.945	401.5	453.165	316.595	218.487	339.308	365.167	0.562883	0.175788	3.20204	0.00136456	0.0102165	ENSG00000023191	ENSG00000023191	RNH1	ribonuclease/angiogenin inhibitor 1 [Source:HGNC Symbol;Acc:HGNC:10074]	6050	11	-1	494512	507300	173320
ENSG00000023228	920	376	1314	1776	1542	821	815.719	692.495	955.792	1193.79	1220.68	1249.2	1021.28	-0.542303	0.144324	-3.75754	0.00017159	0.00198484	ENSG00000023228	ENSG00000023228	NDUFS1	NADH:ubiquinone oxidoreductase core subunit S1 [Source:HGNC Symbol;Acc:HGNC:7707]	4719	2	-1	206114817	206159603	157655
ENSG00000023287	1031	492	1274	1563	1702	700	914.138	906.138	926.697	1050.61	1347.34	1065.09	1035	-0.321674	0.141407	-2.27482	0.0229168	0.0869184	ENSG00000023287	ENSG00000023287	RB1CC1	RB1 inducible coiled-coil 1 [Source:HGNC Symbol;Acc:HGNC:15574]	9821	8	-1	52622456	52745843	606837
ENSG00000023318	503	248	569	819	1073	366	445.986	456.752	413.886	550.513	849.408	556.892	545.573	-0.540522	0.174421	-3.09895	0.0019421	0.0135798	ENSG00000023318	ENSG00000023318	ERP44	endoplasmic reticulum protein 44 [Source:HGNC Symbol;Acc:HGNC:18311]	23071	9	-1	99979179	100099040	609170
ENSG00000023330	488	246	783	487	397	251	432.686	453.069	569.547	327.35	314.273	381.912	413.14	0.490142	0.162596	3.01448	0.00257423	0.0169487	ENSG00000023330	ENSG00000023330	ALAS1	5'-aminolevulinate synthase 1 [Source:HGNC Symbol;Acc:HGNC:396]	211	3	1	52198086	52214327	125290
ENSG00000023445	116	59	170	140	192	64	102.852	108.663	123.657	94.1047	151.991	97.3799	113.108	-0.0345794	0.222865	-0.155159	0.876696	0.939906	ENSG00000023445	ENSG00000023445	BIRC3	baculoviral IAP repeat containing 3 [Source:HGNC Symbol;Acc:HGNC:591]	330	11	1	102317450	102339403	601721
ENSG00000023516	1688	811	2103	2671	2751	1141	1496.67	1493.65	1529.7	1795.38	2177.75	1736.1	1704.88	-0.325859	0.133387	-2.44296	0.0145674	0.0621443	ENSG00000023516	ENSG00000023516	AKAP11	A-kinase anchoring protein 11 [Source:HGNC Symbol;Acc:HGNC:369]	11215	13	1	42272153	42323267	604696
ENSG00000023572	19	6	33	29	57	26	16.8464	11.0505	24.0039	19.4931	45.1223	39.5606	26.0128	-0.663957	0.327415	-2.02788	0.042573	0.137344	ENSG00000023572	ENSG00000023572	GLRX2	glutaredoxin 2 [Source:HGNC Symbol;Acc:HGNC:16065]	51022	1	-1	193096468	193106114	606820
ENSG00000023608	12	23	34	47	60	23	10.6398	42.3601	24.7313	31.5923	47.4972	34.9959	31.9694	-0.456423	0.321186	-1.42106	0.1553	0.340225	ENSG00000023608	ENSG00000023608	SNAPC1	small nuclear RNA activating complex polypeptide 1 [Source:HGNC Symbol;Acc:HGNC:11134]	6617	14	1	61762357	61796428	600591
ENSG00000023697	120	57	177	233	267	116	106.398	104.979	128.748	156.617	211.363	176.501	147.434	-0.613723	0.198638	-3.08965	0.00200391	0.0139182	ENSG00000023697	ENSG00000023697	DERA	deoxyribose-phosphate aldolase [Source:HGNC Symbol;Acc:HGNC:24269]	51071	12	1	15911172	16037282	---
ENSG00000023734	454	206	630	698	882	333	402.54	379.399	458.257	469.179	698.209	506.68	485.711	-0.404468	0.171098	-2.36395	0.0180814	0.072784	ENSG00000023734	ENSG00000023734	STRAP	serine/threonine kinase receptor associated protein [Source:HGNC Symbol;Acc:HGNC:30796]	11171	12	1	15882391	15903478	605986
ENSG00000023839	8	2	8	12	4	7	7.09321	3.68349	5.81913	8.06612	3.16648	10.6509	6.41323	-0.13659	0.359265	-0.380194	0.703801	0.838161	ENSG00000023839	ENSG00000023839	ABCC2	ATP binding cassette subfamily C member 2 [Source:HGNC Symbol;Acc:HGNC:53]	1244	10	1	99782732	99852192	601107
ENSG00000023892	452	208	472	385	204	163	400.766	383.083	343.329	258.788	161.49	248.015	299.245	0.70349	0.1851	3.80061	0.000144342	0.00174625	ENSG00000023892	ENSG00000023892	DEF6	DEF6, guanine nucleotide exchange factor [Source:HGNC Symbol;Acc:HGNC:2760]	50619	6	1	35297852	35321771	610094
ENSG00000023902	223	94	249	272	181	109	197.723	173.124	181.12	182.832	143.283	165.85	173.989	0.158033	0.1835	0.861216	0.389119	0.604183	ENSG00000023902	ENSG00000023902	PLEKHO1	pleckstrin homology domain containing O1 [Source:HGNC Symbol;Acc:HGNC:24310]	51177	1	1	150149183	150164720	608335
ENSG00000023909	284	164	383	619	851	317	251.809	302.046	278.591	416.077	673.669	482.335	400.754	-0.860224	0.182103	-4.72384	2.31432e-06	6.16545e-05	ENSG00000023909	ENSG00000023909	GCLM	glutamate-cysteine ligase modifier subunit [Source:HGNC Symbol;Acc:HGNC:4312]	2730	1	-1	93885205	93909456	601176
ENSG00000024048	1264	627	1562	1750	1627	777	1120.73	1154.77	1136.19	1176.31	1287.97	1182.25	1176.37	-0.0940495	0.125286	-0.750681	0.452845	0.660667	ENSG00000024048	ENSG00000024048	UBR2	ubiquitin protein ligase E3 component n-recognin 2 [Source:HGNC Symbol;Acc:HGNC:21289]	23304	6	1	42564062	42693504	609134
ENSG00000024422	1213	642	1677	1496	1540	840	1075.51	1182.4	1219.84	1005.58	1219.09	1278.11	1163.42	-0.00798847	0.139804	-0.0571407	0.954433	0.97953	ENSG00000024422	ENSG00000024422	EHD2	EH domain containing 2 [Source:HGNC Symbol;Acc:HGNC:3243]	30846	19	1	47713343	47743134	605890
ENSG00000024526	131	68	219	559	799	239	116.151	125.239	159.299	375.747	632.504	363.653	295.432	-1.60743	0.209578	-7.66983	1.72229e-14	4.61991e-12	ENSG00000024526	ENSG00000024526	DEPDC1	DEP domain containing 1 [Source:HGNC Symbol;Acc:HGNC:22949]	55635	1	-1	68474152	68497221	612002
ENSG00000024862	44	21	66	62	64	30	39.0127	38.6766	48.0078	41.6749	50.6637	45.6468	43.9471	-0.10022	0.268601	-0.373116	0.709062	0.841207	ENSG00000024862	ENSG00000024862	CCDC28A	coiled-coil domain containing 28A [Source:HGNC Symbol;Acc:HGNC:21098]	25901	6	1	138773509	138793319	615353
ENSG00000025039	610	292	807	539	682	271	540.857	537.789	587.005	362.303	539.885	412.343	496.697	0.323176	0.165286	1.95526	0.0505527	0.155742	ENSG00000025039	ENSG00000025039	RRAGD	Ras related GTP binding D [Source:HGNC Symbol;Acc:HGNC:19903]	58528	6	-1	89364636	89412270	608268
ENSG00000025156	274	119	374	406	376	165	242.942	219.167	272.044	272.904	297.649	251.058	259.294	-0.148568	0.16716	-0.888773	0.374125	0.589078	ENSG00000025156	ENSG00000025156	HSF2	heat shock transcription factor 2 [Source:HGNC Symbol;Acc:HGNC:5225]	3298	6	1	122399546	122433119	140581
ENSG00000025293	1274	565	1353	1302	1153	575	1129.59	1040.58	984.16	875.174	912.738	874.898	969.525	0.235818	0.130204	1.81114	0.0701185	0.197986	ENSG00000025293	ENSG00000025293	PHF20	PHD finger protein 20 [Source:HGNC Symbol;Acc:HGNC:16098]	51230	20	1	35771974	35950381	610335
ENSG00000025423	3	3	2	2	10	3	2.65995	5.52523	1.45478	1.34435	7.9162	4.56468	3.91087	-0.193536	0.335759	-0.576413	0.564336	NA	ENSG00000025423	ENSG00000025423	HSD17B6	hydroxysteroid 17-beta dehydrogenase 6 [Source:HGNC Symbol;Acc:HGNC:23316]	8630	12	1	56752161	56787790	606623
ENSG00000025434	100	37	121	80	51	40	88.6651	68.1445	88.0144	53.7741	40.3726	60.8625	66.6389	0.601096	0.245272	2.45073	0.0142567	0.061154	ENSG00000025434	ENSG00000025434	NR1H3	nuclear receptor subfamily 1 group H member 3 [Source:HGNC Symbol;Acc:HGNC:7966]	10062	11	1	47248300	47269032	---
ENSG00000025708	32	12	31	28	12	5	28.3728	22.1009	22.5491	18.8209	9.49944	7.60781	18.1585	0.654	0.33961	1.92574	0.0541369	0.164141	ENSG00000025708	ENSG00000025708	TYMP	thymidine phosphorylase [Source:HGNC Symbol;Acc:HGNC:3148]	1890	22	-1	50525752	50530056	131222
ENSG00000025770	279	108	273	368	145	161	247.376	198.908	198.578	247.361	114.785	244.971	208.663	0.0852005	0.226782	0.375694	0.707144	0.840287	ENSG00000025770	ENSG00000025770	NCAPH2	non-SMC condensin II complex subunit H2 [Source:HGNC Symbol;Acc:HGNC:25071]	29781	22	1	50508216	50523472	611230
ENSG00000025772	441	192	708	520	467	250	391.013	353.615	514.993	349.532	369.687	380.39	393.205	0.195403	0.166906	1.17073	0.241706	0.454986	ENSG00000025772	ENSG00000025772	TOMM34	translocase of outer mitochondrial membrane 34 [Source:HGNC Symbol;Acc:HGNC:15746]	10953	20	-1	44942130	44960486	616049
ENSG00000025796	1184	567	1426	1659	1702	757	1049.8	1044.27	1037.26	1115.14	1347.34	1151.82	1124.27	-0.200383	0.132905	-1.50772	0.131627	0.305217	ENSG00000025796	ENSG00000025796	SEC63	SEC63 homolog, protein translocation regulator [Source:HGNC Symbol;Acc:HGNC:21082]	11231	6	-1	107867756	107958189	608648
ENSG00000025800	1573	713	2160	1980	1332	944	1394.7	1313.16	1571.17	1330.91	1054.44	1436.35	1350.12	0.159517	0.147444	1.08188	0.279305	0.49504	ENSG00000025800	ENSG00000025800	KPNA6	karyopherin subunit alpha 6 [Source:HGNC Symbol;Acc:HGNC:6399]	23633	1	1	32108038	32176568	610563
ENSG00000026025	4529	2217	6920	4299	4319	2180	4015.64	4083.14	5033.55	2889.69	3419.01	3317	3793.01	0.432581	0.136535	3.16827	0.00153347	0.011206	ENSG00000026025	ENSG00000026025	VIM	vimentin [Source:HGNC Symbol;Acc:HGNC:12692]	7431	10	1	17228259	17237593	193060
ENSG00000026036	122	42	99	109	54	42	108.171	77.3532	72.0117	73.2672	42.7475	63.9056	72.9095	0.449928	0.252488	1.78198	0.0747526	0.206946	ENSG00000026036	ENSG00000026036	RTEL1-TNFRSF6B	RTEL1-TNFRSF6B readthrough (NMD candidate) [Source:HGNC Symbol;Acc:HGNC:44095]	---	20	1	63659300	63698684	---
ENSG00000026103	171	71	198	167	274	81	151.617	130.764	144.023	112.253	216.904	123.246	146.468	-0.0771208	0.226444	-0.340573	0.733425	0.855945	ENSG00000026103	ENSG00000026103	FAS	Fas cell surface death receptor [Source:HGNC Symbol;Acc:HGNC:11920]	355	10	1	88990582	89015785	134637
ENSG00000026297	106	47	147	109	73	41	93.9851	86.5619	106.927	73.2672	57.7883	62.384	80.1522	0.512839	0.22742	2.25503	0.0241315	0.0905543	ENSG00000026297	ENSG00000026297	RNASET2	ribonuclease T2 [Source:HGNC Symbol;Acc:HGNC:21686]	8635	6	-1	166929504	166957191	612944
ENSG00000026508	6439	2954	9171	5644	6359	2693	5709.15	5440.51	6670.91	3793.76	5033.91	4097.57	5124.3	0.445031	0.142222	3.12912	0.00175329	0.0125203	ENSG00000026508	ENSG00000026508	CD44	CD44 molecule (Indian blood group) [Source:HGNC Symbol;Acc:HGNC:1681]	960	11	1	35138870	35232402	107269
ENSG00000026559	1	1	0	0	0	0	0.886651	1.84174	0	0	0	0	0.454732	0.104306	0.157082	0.664021	0.506677	NA	ENSG00000026559	ENSG00000026559	KCNG1	potassium voltage-gated channel modifier subfamily G member 1 [Source:HGNC Symbol;Acc:HGNC:6248]	3755	20	-1	51003656	51023129	603788
ENSG00000026652	91	48	133	110	79	38	80.6853	88.4037	96.743	73.9394	62.538	57.8193	76.6881	0.391207	0.229402	1.70533	0.0881327	0.23252	ENSG00000026652	ENSG00000026652	AGPAT4	1-acylglycerol-3-phosphate O-acyltransferase 4 [Source:HGNC Symbol;Acc:HGNC:20885]	56895	6	-1	161129979	161274061	614795
ENSG00000026751	2	2	4	9	16	2	1.7733	3.68349	2.90957	6.04959	12.6659	3.04312	5.02083	-0.535592	0.350557	-1.52783	0.126555	NA	ENSG00000026751	ENSG00000026751	SLAMF7	SLAM family member 7 [Source:HGNC Symbol;Acc:HGNC:21394]	57823	1	1	160739057	160754821	606625
ENSG00000026950	185	85	202	207	175	113	164.031	156.548	146.933	139.141	138.534	171.936	152.854	0.0619533	0.188308	0.329	0.742155	0.860969	ENSG00000026950	ENSG00000026950	BTN3A1	butyrophilin subfamily 3 member A1 [Source:HGNC Symbol;Acc:HGNC:1138]	11119	6	1	26402237	26415216	613593
ENSG00000027001	78	40	119	202	157	79	69.1588	73.6697	86.5596	135.78	124.284	120.203	101.609	-0.657164	0.211702	-3.1042	0.00190793	0.0134072	ENSG00000027001	ENSG00000027001	MIPEP	mitochondrial intermediate peptidase [Source:HGNC Symbol;Acc:HGNC:7104]	4285	13	-1	23730189	23889419	602241
ENSG00000027075	224	95	255	279	274	124	198.61	174.966	185.485	187.537	216.904	188.674	192.029	-0.0773204	0.175439	-0.440725	0.659412	0.81209	ENSG00000027075	ENSG00000027075	PRKCH	protein kinase C eta [Source:HGNC Symbol;Acc:HGNC:9403]	5583	14	1	61187559	61550976	605437
ENSG00000027644	0	0	0	1	0	0	0	0	0	0.672177	0	0	0.112029	-0.0236784	0.124275	-0.190531	0.848893	NA	ENSG00000027644	ENSG00000027644	INSRR	insulin receptor related receptor [Source:HGNC Symbol;Acc:HGNC:6093]	3645	1	-1	156840063	156859018	147671
ENSG00000027697	329	139	340	378	369	155	291.708	256.002	247.313	254.083	292.108	235.842	262.843	0.0189867	0.167545	0.113323	0.909774	0.956887	ENSG00000027697	ENSG00000027697	IFNGR1	interferon gamma receptor 1 [Source:HGNC Symbol;Acc:HGNC:5439]	3459	6	-1	137197484	137219449	107470
ENSG00000027847	216	108	260	204	129	89	191.517	198.908	189.122	137.124	102.119	135.419	159.035	0.58476	0.190188	3.07464	0.00210753	0.0144509	ENSG00000027847	ENSG00000027847	B4GALT7	beta-1,4-galactosyltransferase 7 [Source:HGNC Symbol;Acc:HGNC:930]	11285	5	1	177600100	177610347	604327
ENSG00000027869	100	44	140	91	68	32	88.6651	81.0367	101.835	61.1681	53.8302	48.69	72.5375	0.642319	0.23388	2.74636	0.00602599	0.0327119	ENSG00000027869	ENSG00000027869	SH2D2A	SH2 domain containing 2A [Source:HGNC Symbol;Acc:HGNC:10821]	9047	1	-1	156806243	156816862	---
ENSG00000028116	386	197	427	750	946	338	342.247	362.823	310.596	504.132	748.873	514.288	463.827	-0.756479	0.173615	-4.35721	1.31729e-05	0.000246032	ENSG00000028116	ENSG00000028116	VRK2	vaccinia related kinase 2 [Source:HGNC Symbol;Acc:HGNC:12719]	7444	2	1	57907651	58159920	602169
ENSG00000028137	404	188	522	386	371	167	358.207	346.248	379.698	259.46	293.691	254.101	315.234	0.404864	0.15601	2.59511	0.00945601	0.0454765	ENSG00000028137	ENSG00000028137	TNFRSF1B	TNF receptor superfamily member 1B [Source:HGNC Symbol;Acc:HGNC:11917]	7133	1	1	12167003	12209228	191191
ENSG00000028203	920	485	1101	1387	1531	598	815.719	893.246	800.858	932.309	1211.97	909.894	927.333	-0.274638	0.148399	-1.85068	0.0642163	0.18552	ENSG00000028203	ENSG00000028203	VEZT	vezatin, adherens junctions transmembrane protein [Source:HGNC Symbol;Acc:HGNC:18258]	55591	12	1	95217746	95302790	---
ENSG00000028277	420	203	650	437	390	229	372.394	373.874	472.804	293.741	308.732	348.438	361.664	0.349922	0.162421	2.15442	0.0312072	0.109229	ENSG00000028277	ENSG00000028277	POU2F2	POU class 2 homeobox 2 [Source:HGNC Symbol;Acc:HGNC:9213]	5452	19	-1	42086110	42196585	164176
ENSG00000028310	372	204	354	501	293	204	329.834	375.716	257.497	336.76	231.945	310.399	307.025	0.114218	0.185941	0.614272	0.539035	0.730133	ENSG00000028310	ENSG00000028310	BRD9	bromodomain containing 9 [Source:HGNC Symbol;Acc:HGNC:25818]	65980	5	-1	850291	892824	---
ENSG00000028528	778	378	1040	982	694	427	689.815	696.179	756.487	660.077	549.384	649.707	666.942	0.199071	0.141483	1.40704	0.159416	0.346639	ENSG00000028528	ENSG00000028528	SNX1	sorting nexin 1 [Source:HGNC Symbol;Acc:HGNC:11172]	6642	15	1	64094123	64146090	601272
ENSG00000028839	109	71	133	301	321	129	96.645	130.764	96.743	202.325	254.11	196.281	162.811	-0.953624	0.197742	-4.82257	1.41721e-06	4.15765e-05	ENSG00000028839	ENSG00000028839	TBPL1	TATA-box binding protein like 1 [Source:HGNC Symbol;Acc:HGNC:11589]	9519	6	1	133952170	133990432	605521
ENSG00000029153	176	91	199	485	640	212	156.051	167.599	144.751	326.006	506.637	322.571	270.602	-1.21078	0.19379	-6.24792	4.15949e-10	3.78441e-08	ENSG00000029153	ENSG00000029153	ARNTL2	aryl hydrocarbon receptor nuclear translocator like 2 [Source:HGNC Symbol;Acc:HGNC:18984]	56938	12	1	27332854	27425289	614517
ENSG00000029363	1960	1012	2460	3328	4243	1507	1737.84	1863.84	1789.38	2237	3358.84	2292.99	2213.32	-0.52291	0.157584	-3.3183	0.000905664	0.00737327	ENSG00000029363	ENSG00000029363	BCLAF1	BCL2 associated transcription factor 1 [Source:HGNC Symbol;Acc:HGNC:16863]	9774	6	-1	136256627	136289851	612588
ENSG00000029364	1471	651	2073	1816	1804	893	1304.26	1198.97	1507.88	1220.67	1428.08	1358.75	1336.44	0.00449402	0.138361	0.0324804	0.974089	0.988587	ENSG00000029364	ENSG00000029364	SLC39A9	solute carrier family 39 member 9 [Source:HGNC Symbol;Acc:HGNC:20182]	55334	14	1	69398015	69462388	---
ENSG00000029534	258	105	264	1502	659	748	228.756	193.383	192.031	1009.61	521.678	1138.13	547.264	-1.91437	0.211423	-9.05468	1.36967e-19	9.26492e-17	ENSG00000029534	ENSG00000029534	ANK1	ankyrin 1 [Source:HGNC Symbol;Acc:HGNC:492]	286	8	-1	41653220	41896762	---
ENSG00000029559	0	0	0	0	0	0	0	0	0	0	0	0	0	NA	NA	NA	NA	NA	ENSG00000029559	ENSG00000029559	IBSP	integrin binding sialoprotein [Source:HGNC Symbol;Acc:HGNC:5341]	3381	4	1	87799581	87812435	147563
ENSG00000029639	151	78	145	202	212	83	133.884	143.656	105.472	135.78	167.823	126.29	135.484	-0.171725	0.203839	-0.842456	0.399533	0.613677	ENSG00000029639	ENSG00000029639	TFB1M	transcription factor B1, mitochondrial [Source:HGNC Symbol;Acc:HGNC:17037]	51106	6	-1	155257509	155314493	607033
ENSG00000029725	1037	490	1356	1476	1277	620	919.458	902.454	986.343	992.133	1010.9	943.368	959.109	-0.0664931	0.128406	-0.517836	0.604573	0.776516	ENSG00000029725	ENSG00000029725	RABEP1	rabaptin, RAB GTPase binding effector protein 1 [Source:HGNC Symbol;Acc:HGNC:17677]	9135	17	1	5282265	5385812	603616
ENSG00000029993	121	63	187	252	228	117	107.285	116.03	136.022	169.388	180.489	178.023	147.873	-0.506392	0.190271	-2.66142	0.00778119	0.039538	ENSG00000029993	ENSG00000029993	HMGB3	high mobility group box 3 [Source:HGNC Symbol;Acc:HGNC:5004]	3149	X	1	150980509	150990775	---
ENSG00000030066	1323	672	1824	2118	1692	944	1173.04	1237.65	1326.76	1423.67	1339.42	1436.35	1322.82	-0.161876	0.126411	-1.28055	0.200353	0.402778	ENSG00000030066	ENSG00000030066	NUP160	nucleoporin 160 [Source:HGNC Symbol;Acc:HGNC:18017]	23279	11	-1	47778087	47848555	607614
ENSG00000030110	55	19	71	74	44	38	48.7658	34.9931	51.6448	49.7411	34.8313	57.8193	46.2992	-0.0219534	0.273976	-0.0801288	0.936135	0.969343	ENSG00000030110	ENSG00000030110	BAK1	BCL2 antagonist/killer 1 [Source:HGNC Symbol;Acc:HGNC:949]	578	6	-1	33572547	33580293	600516
ENSG00000030304	1	0	0	2	1	0	0.886651	0	0	1.34435	0.79162	0	0.503771	-0.0656102	0.178215	-0.368151	0.712761	NA	ENSG00000030304	ENSG00000030304	MUSK	muscle associated receptor tyrosine kinase [Source:HGNC Symbol;Acc:HGNC:7525]	4593	9	1	110668771	110801620	601296
ENSG00000030419	1207	652	1317	1908	2195	813	1070.19	1200.82	957.974	1282.51	1737.61	1237.03	1247.69	-0.383131	0.156806	-2.44334	0.0145521	0.0620959	ENSG00000030419	ENSG00000030419	IKZF2	IKAROS family zinc finger 2 [Source:HGNC Symbol;Acc:HGNC:13177]	22807	2	-1	212999691	213152427	606234
ENSG00000030582	1173	527	1561	990	650	458	1040.04	970.599	1135.46	665.455	514.553	696.875	837.164	0.716384	0.150547	4.75855	1.94993e-06	5.37889e-05	ENSG00000030582	ENSG00000030582	GRN	granulin precursor [Source:HGNC Symbol;Acc:HGNC:4601]	2896	17	1	44345086	44353102	138945
ENSG00000031003	1057	516	1187	1158	1164	517	937.191	950.34	863.414	778.38	921.446	786.647	872.903	0.137806	0.136732	1.00786	0.313524	0.531641	ENSG00000031003	ENSG00000031003	FAM13B	family with sequence similarity 13 member B [Source:HGNC Symbol;Acc:HGNC:1335]	51306	5	-1	137937960	138051961	609371
ENSG00000031081	313	153	428	357	186	169	277.522	281.787	311.323	239.967	147.241	257.144	252.497	0.409304	0.195404	2.09466	0.0362011	0.122067	ENSG00000031081	ENSG00000031081	ARHGAP31	Rho GTPase activating protein 31 [Source:HGNC Symbol;Acc:HGNC:29216]	57514	3	1	119294373	119420714	610911
ENSG00000031691	48	24	33	98	124	51	42.5593	44.2018	24.0039	65.8733	98.1609	77.5996	58.7331	-0.966606	0.268915	-3.59447	0.000325056	0.0033403	ENSG00000031691	ENSG00000031691	CENPQ	centromere protein Q [Source:HGNC Symbol;Acc:HGNC:21347]	55166	6	1	49463378	49493107	611506
ENSG00000031698	451	190	473	557	383	264	399.88	349.931	344.056	374.402	303.19	401.692	362.192	0.0244692	0.162553	0.15053	0.880346	0.941918	ENSG00000031698	ENSG00000031698	SARS	seryl-tRNA synthetase [Source:HGNC Symbol;Acc:HGNC:10537]	6301	1	1	109213918	109238169	607529
ENSG00000031823	851	449	1046	1297	821	532	754.54	826.943	760.851	871.813	649.92	809.471	778.923	0.0050661	0.147854	0.0342643	0.972666	0.987906	ENSG00000031823	ENSG00000031823	RANBP3	RAN binding protein 3 [Source:HGNC Symbol;Acc:HGNC:9850]	8498	19	-1	5916139	5978142	603327
ENSG00000032219	677	309	747	781	807	340	600.263	569.099	543.361	524.97	638.837	517.331	565.644	0.0232067	0.14704	0.157826	0.874594	0.939063	ENSG00000032219	ENSG00000032219	ARID4A	AT-rich interaction domain 4A [Source:HGNC Symbol;Acc:HGNC:9885]	5926	14	1	58298385	58373887	180201
ENSG00000032389	304	136	328	406	296	154	269.542	250.477	238.584	272.904	234.32	234.32	250.025	0.0267515	0.165771	0.161376	0.871797	0.938061	ENSG00000032389	ENSG00000032389	EIPR1	EARP complex and GARP complex interacting protein 1 [Source:HGNC Symbol;Acc:HGNC:12383]	7260	2	-1	3188925	3377882	608998
ENSG00000032444	1088	461	1299	971	506	473	964.677	849.044	944.881	652.683	400.56	719.699	755.257	0.60043	0.180762	3.32167	0.000894798	0.00730776	ENSG00000032444	ENSG00000032444	PNPLA6	patatin like phospholipase domain containing 6 [Source:HGNC Symbol;Acc:HGNC:16268]	10908	19	1	7534004	7561764	603197
ENSG00000032742	117	43	126	219	241	81	103.738	79.195	91.6513	147.207	190.78	123.246	122.636	-0.672877	0.214536	-3.13643	0.00171016	0.0123008	ENSG00000032742	ENSG00000032742	IFT88	intraflagellar transport 88 [Source:HGNC Symbol;Acc:HGNC:20606]	8100	13	1	20567069	20691437	---
ENSG00000033011	146	74	173	195	137	79	129.451	136.289	125.839	131.074	108.452	120.203	125.218	0.106764	0.196325	0.543813	0.58657	0.765212	ENSG00000033011	ENSG00000033011	ALG1	ALG1, chitobiosyldiphosphodolichol beta-mannosyltransferase [Source:HGNC Symbol;Acc:HGNC:18294]	56052	16	1	5033960	5087379	605907
ENSG00000033030	402	212	487	604	673	261	356.434	390.45	354.24	405.995	532.76	397.128	406.168	-0.270959	0.161889	-1.67374	0.0941826	0.244093	ENSG00000033030	ENSG00000033030	ZCCHC8	zinc finger CCHC-type containing 8 [Source:HGNC Symbol;Acc:HGNC:25265]	55596	12	-1	122471600	122501073	616381
ENSG00000033050	908	432	1105	1078	930	554	805.08	795.633	803.767	724.606	736.207	842.945	784.706	0.063152	0.134165	0.470704	0.637852	0.797854	ENSG00000033050	ENSG00000033050	ABCF2	ATP binding cassette subfamily F member 2 [Source:HGNC Symbol;Acc:HGNC:71]	10061	7	-1	151207837	151227230	612510
ENSG00000033100	937	454	1073	841	391	395	830.792	836.151	780.491	565.3	309.523	601.017	653.879	0.677847	0.19142	3.54114	0.000398401	0.00390815	ENSG00000033100	ENSG00000033100	CHPF2	chondroitin polymerizing factor 2 [Source:HGNC Symbol;Acc:HGNC:29270]	54480	7	1	151232489	151238827	608037
ENSG00000033122	3	2	1	3	1	4	2.65995	3.68349	0.727391	2.01653	0.79162	6.08625	2.66087	-0.0735755	0.30949	-0.237731	0.81209	NA	ENSG00000033122	ENSG00000033122	LRRC7	leucine rich repeat containing 7 [Source:HGNC Symbol;Acc:HGNC:18531]	57554	1	1	69568398	70151945	614453
ENSG00000033170	380	208	443	826	997	439	336.928	383.083	322.234	555.218	789.245	667.966	509.112	-0.903601	0.16321	-5.53643	3.08697e-08	1.6009e-06	ENSG00000033170	ENSG00000033170	FUT8	fucosyltransferase 8 [Source:HGNC Symbol;Acc:HGNC:4019]	2530	14	1	65410592	65744121	602589
ENSG00000033178	887	544	1233	2047	2464	894	786.46	1001.91	896.874	1375.95	1950.55	1360.28	1228.67	-0.76472	0.16195	-4.72195	2.33589e-06	6.21226e-05	ENSG00000033178	ENSG00000033178	UBA6	ubiquitin like modifier activating enzyme 6 [Source:HGNC Symbol;Acc:HGNC:25581]	55236	4	-1	67612652	67701179	611361
ENSG00000033327	682	305	867	902	661	398	604.696	561.732	630.648	606.303	523.261	605.581	588.704	0.0531394	0.141824	0.374687	0.707893	0.840653	ENSG00000033327	ENSG00000033327	GAB2	GRB2 associated binding protein 2 [Source:HGNC Symbol;Acc:HGNC:14458]	9846	11	-1	78215297	78418348	606203
ENSG00000033627	1608	748	2095	1603	1237	725	1425.74	1377.62	1523.88	1077.5	979.234	1103.13	1247.85	0.441259	0.128125	3.44398	0.000573225	0.00524294	ENSG00000033627	ENSG00000033627	ATP6V0A1	ATPase H+ transporting V0 subunit a1 [Source:HGNC Symbol;Acc:HGNC:865]	535	17	1	42458844	42522611	---
ENSG00000033800	2520	1210	3005	2883	3666	1408	2234.36	2228.51	2185.81	1937.89	2902.08	2142.36	2271.83	-0.067846	0.152158	-0.445891	0.655676	0.809256	ENSG00000033800	ENSG00000033800	PIAS1	protein inhibitor of activated STAT 1 [Source:HGNC Symbol;Acc:HGNC:2752]	8554	15	1	68054179	68198603	---
ENSG00000033867	962	471	1199	1493	1829	668	852.959	867.461	872.142	1003.56	1447.87	1016.4	1010.07	-0.400339	0.157023	-2.54955	0.0107862	0.0500033	ENSG00000033867	ENSG00000033867	SLC4A7	solute carrier family 4 member 7 [Source:HGNC Symbol;Acc:HGNC:11033]	9497	3	-1	27372721	27484420	---
ENSG00000034053	61	42	90	137	78	66	54.0857	77.3532	65.4652	92.0882	61.7464	100.423	75.1936	-0.325749	0.244838	-1.33047	0.183364	0.379966	ENSG00000034053	ENSG00000034053	APBA2	amyloid beta precursor protein binding family A member 2 [Source:HGNC Symbol;Acc:HGNC:579]	321	15	1	28884483	29118315	602712
ENSG00000034152	277	126	229	263	156	126	245.602	232.06	166.573	176.782	123.493	191.717	189.371	0.355759	0.205596	1.73038	0.0835625	0.224459	ENSG00000034152	ENSG00000034152	MAP2K3	mitogen-activated protein kinase kinase 3 [Source:HGNC Symbol;Acc:HGNC:6843]	5606	17	1	21284672	21315240	---
ENSG00000034239	0	0	0	0	0	0	0	0	0	0	0	0	0	NA	NA	NA	NA	NA	ENSG00000034239	ENSG00000034239	EFCAB1	EF-hand calcium binding domain 1 [Source:HGNC Symbol;Acc:HGNC:25678]	79645	8	-1	48710789	48735311	---
ENSG00000034510	623	246	734	563	526	227	552.384	453.069	533.905	378.435	416.392	345.394	446.597	0.414286	0.152672	2.71356	0.00665639	0.0351647	ENSG00000034510	ENSG00000034510	TMSB10	thymosin beta 10 [Source:HGNC Symbol;Acc:HGNC:11879]	9168	2	1	84905625	84906675	188399
ENSG00000034533	112	56	114	164	152	62	99.305	103.138	82.9226	110.237	120.326	94.3368	101.711	-0.189151	0.212664	-0.889437	0.373768	0.588983	ENSG00000034533	ENSG00000034533	ASTE1	asteroid homolog 1 [Source:HGNC Symbol;Acc:HGNC:25021]	28990	3	-1	131013875	131027649	---
ENSG00000034677	413	226	509	426	457	164	366.187	416.234	370.242	286.347	361.77	249.536	341.719	0.328541	0.169161	1.94218	0.052115	0.15945	ENSG00000034677	ENSG00000034677	RNF19A	ring finger protein 19A, RBR E3 ubiquitin protein ligase [Source:HGNC Symbol;Acc:HGNC:13432]	25897	8	-1	100257060	100336218	607119
ENSG00000034693	160	65	196	211	262	83	141.864	119.713	142.569	141.829	207.404	126.29	146.612	-0.213401	0.209821	-1.01706	0.309124	0.52711	ENSG00000034693	ENSG00000034693	PEX3	peroxisomal biogenesis factor 3 [Source:HGNC Symbol;Acc:HGNC:8858]	8504	6	1	143450807	143490010	603164
ENSG00000034713	94	50	84	143	151	73	83.3452	92.0872	61.1009	96.1212	119.535	111.074	93.8772	-0.433708	0.224723	-1.92997	0.0536108	0.163033	ENSG00000034713	ENSG00000034713	GABARAPL2	GABA type A receptor associated protein like 2 [Source:HGNC Symbol;Acc:HGNC:13291]	11345	16	1	75566351	75577881	607452
ENSG00000034971	0	0	0	0	0	0	0	0	0	0	0	0	0	NA	NA	NA	NA	NA	ENSG00000034971	ENSG00000034971	MYOC	myocilin [Source:HGNC Symbol;Acc:HGNC:7610]	4653	1	-1	171635417	171652683	601652
ENSG00000035115	386	189	398	408	407	145	342.247	348.089	289.502	274.248	322.189	220.626	299.484	0.232726	0.174445	1.33409	0.182173	0.378194	ENSG00000035115	ENSG00000035115	SH3YL1	SH3 and SYLF domain containing 1 [Source:HGNC Symbol;Acc:HGNC:29546]	26751	2	-1	217730	266398	617314
ENSG00000035141	280	157	342	566	691	312	248.262	289.154	248.768	380.452	547.009	474.727	364.729	-0.790748	0.170702	-4.63232	3.61591e-06	8.74903e-05	ENSG00000035141	ENSG00000035141	FAM136A	family with sequence similarity 136 member A [Source:HGNC Symbol;Acc:HGNC:25911]	84908	2	-1	70295975	70302090	616275
ENSG00000035403	1927	873	2599	2401	1995	1147	1708.58	1607.84	1890.49	1613.9	1579.28	1745.23	1690.89	0.0767075	0.127978	0.599381	0.548919	0.737209	ENSG00000035403	ENSG00000035403	VCL	vinculin [Source:HGNC Symbol;Acc:HGNC:12665]	7414	10	1	73995193	74121363	193065
ENSG00000035499	322	164	419	757	960	329	285.502	302.046	304.777	508.838	759.955	500.594	443.619	-0.928654	0.175867	-5.28042	1.28885e-07	5.50879e-06	ENSG00000035499	ENSG00000035499	DEPDC1B	DEP domain containing 1B [Source:HGNC Symbol;Acc:HGNC:24902]	55789	5	-1	60596912	60700190	616073
ENSG00000035664	24	9	28	36	8	10	21.2796	16.5757	20.367	24.1984	6.33296	15.2156	17.3282	0.225946	0.346879	0.651367	0.514809	0.709972	ENSG00000035664	ENSG00000035664	DAPK2	death associated protein kinase 2 [Source:HGNC Symbol;Acc:HGNC:2675]	23604	15	-1	63907036	64072033	616567
ENSG00000035681	1582	724	1917	1986	1717	891	1402.68	1333.42	1394.41	1334.94	1359.21	1355.71	1363.4	0.0286937	0.121549	0.236067	0.813381	0.904157	ENSG00000035681	ENSG00000035681	NSMAF	neutral sphingomyelinase activation associated factor [Source:HGNC Symbol;Acc:HGNC:8017]	8439	8	-1	58583504	58659844	603043
ENSG00000035687	367	202	426	587	757	281	325.401	372.032	309.869	394.568	599.256	427.559	404.781	-0.472817	0.17628	-2.6822	0.00731405	0.0376545	ENSG00000035687	ENSG00000035687	ADSS	adenylosuccinate synthase [Source:HGNC Symbol;Acc:HGNC:292]	159	1	-1	244408494	244452134	103060
ENSG00000035720	148	61	171	245	405	134	131.224	112.346	124.384	164.683	320.606	203.889	176.189	-0.807885	0.220257	-3.66793	0.000244524	0.00265479	ENSG00000035720	ENSG00000035720	STAP1	signal transducing adaptor family member 1 [Source:HGNC Symbol;Acc:HGNC:24133]	26228	4	1	67558728	67607337	604298
ENSG00000035862	1451	639	2602	820	821	373	1286.53	1176.87	1892.67	551.185	649.92	567.542	1020.79	1.22537	0.171195	7.15776	8.20053e-13	1.5948e-10	ENSG00000035862	ENSG00000035862	TIMP2	TIMP metallopeptidase inhibitor 2 [Source:HGNC Symbol;Acc:HGNC:11821]	7077	17	-1	78852977	78925387	188825
ENSG00000035928	1249	639	1531	1954	2147	896	1107.43	1176.87	1113.64	1313.43	1699.61	1363.32	1295.72	-0.35263	0.139867	-2.52117	0.0116964	0.0529913	ENSG00000035928	ENSG00000035928	RFC1	replication factor C subunit 1 [Source:HGNC Symbol;Acc:HGNC:9969]	5981	4	-1	39287456	39366375	102579
ENSG00000036054	392	189	428	679	718	290	347.567	348.089	311.323	456.408	568.383	441.253	412.171	-0.520491	0.158206	-3.28996	0.00100202	0.00801515	ENSG00000036054	ENSG00000036054	TBC1D23	TBC1 domain family member 23 [Source:HGNC Symbol;Acc:HGNC:25622]	55773	3	1	100261000	100325251	---
ENSG00000036257	1477	700	2002	2091	2295	942	1309.58	1289.22	1456.24	1405.52	1816.77	1433.31	1451.77	-0.19088	0.141965	-1.34456	0.178769	0.373627	ENSG00000036257	ENSG00000036257	CUL3	cullin 3 [Source:HGNC Symbol;Acc:HGNC:2553]	8452	2	-1	224470150	224585397	603136
ENSG00000036448	24	7	16	14	14	2	21.2796	12.8922	11.6383	9.41047	11.0827	3.04312	11.5577	0.513125	0.357834	1.43398	0.151579	0.335449	ENSG00000036448	ENSG00000036448	MYOM2	myomesin 2 [Source:HGNC Symbol;Acc:HGNC:7614]	9172	8	1	2045040	2165552	603509
ENSG00000036473	0	0	0	0	0	0	0	0	0	0	0	0	0	NA	NA	NA	NA	NA	ENSG00000036473	ENSG00000036473	OTC	ornithine carbamoyltransferase [Source:HGNC Symbol;Acc:HGNC:8512]	5009	X	1	38352545	38421450	300461
ENSG00000036530	2	0	0	3	16	2	1.7733	0	0	2.01653	12.6659	3.04312	3.24981	-0.649628	0.313184	-2.07427	0.0380543	NA	ENSG00000036530	ENSG00000036530	CYP46A1	cytochrome P450 family 46 subfamily A member 1 [Source:HGNC Symbol;Acc:HGNC:2641]	10858	14	1	99684304	99727301	604087
ENSG00000036549	1051	521	1376	1421	1542	620	931.871	959.548	1000.89	955.163	1220.68	943.368	1001.92	-0.105734	0.143426	-0.737203	0.460999	0.667493	ENSG00000036549	ENSG00000036549	ZZZ3	zinc finger ZZ-type containing 3 [Source:HGNC Symbol;Acc:HGNC:24523]	26009	1	-1	77562416	77683419	---
ENSG00000036565	0	0	0	3	0	0	0	0	0	2.01653	0	0	0.336088	-0.0773561	0.134327	-0.575881	0.564696	NA	ENSG00000036565	ENSG00000036565	SLC18A1	solute carrier family 18 member A1 [Source:HGNC Symbol;Acc:HGNC:10934]	6570	8	-1	20144855	20183206	193002
ENSG00000036672	32	17	59	44	28	20	28.3728	31.3096	42.9161	29.5758	22.1654	30.4312	30.7952	0.269311	0.300216	0.89706	0.369687	0.585285	ENSG00000036672	ENSG00000036672	USP2	ubiquitin specific peptidase 2 [Source:HGNC Symbol;Acc:HGNC:12618]	9099	11	-1	119355215	119381726	604725
ENSG00000036828	0	0	0	0	0	0	0	0	0	0	0	0	0	NA	NA	NA	NA	NA	ENSG00000036828	ENSG00000036828	CASR	calcium sensing receptor [Source:HGNC Symbol;Acc:HGNC:1514]	846	3	1	122183683	122291629	601199
ENSG00000037042	45	21	68	55	38	25	39.8993	38.6766	49.4626	36.9697	30.0816	38.039	38.8548	0.25159	0.278785	0.902452	0.366817	0.582519	ENSG00000037042	ENSG00000037042	TUBG2	tubulin gamma 2 [Source:HGNC Symbol;Acc:HGNC:12419]	27175	17	1	42659305	42667006	605785
ENSG00000037241	9	3	8	7	12	6	7.97986	5.52523	5.81913	4.70524	9.49944	9.12937	7.10971	-0.109197	0.361302	-0.302233	0.762474	0.875532	ENSG00000037241	ENSG00000037241	RPL26L1	ribosomal protein L26 like 1 [Source:HGNC Symbol;Acc:HGNC:17050]	51121	5	1	172958729	172969771	---
ENSG00000037280	38	10	43	37	35	24	33.6928	18.4174	31.2778	24.8705	27.7067	36.5175	28.7471	-0.0210956	0.306564	-0.068813	0.945138	0.973741	ENSG00000037280	ENSG00000037280	FLT4	fms related tyrosine kinase 4 [Source:HGNC Symbol;Acc:HGNC:3767]	2324	5	-1	180601506	180649624	---
ENSG00000037474	913	440	1160	1216	1107	543	809.513	810.367	843.774	817.367	876.323	826.208	830.592	-0.0311161	0.129247	-0.240749	0.80975	0.902054	ENSG00000037474	ENSG00000037474	NSUN2	NOP2/Sun RNA methyltransferase family member 2 [Source:HGNC Symbol;Acc:HGNC:25994]	54888	5	-1	6599239	6633291	610916
ENSG00000037637	640	307	820	700	494	333	567.457	565.415	596.461	470.524	391.06	506.68	516.266	0.328061	0.149286	2.19754	0.0279822	0.100962	ENSG00000037637	ENSG00000037637	FBXO42	F-box protein 42 [Source:HGNC Symbol;Acc:HGNC:29249]	54455	1	-1	16246839	16352454	609109
ENSG00000037749	339	151	416	576	447	261	300.575	278.103	302.595	387.174	353.854	397.128	336.571	-0.345529	0.152598	-2.26431	0.0235551	0.0887766	ENSG00000037749	ENSG00000037749	MFAP3	microfibril associated protein 3 [Source:HGNC Symbol;Acc:HGNC:7034]	4238	5	1	154038906	154220478	600491
ENSG00000037757	312	168	395	440	266	142	276.635	309.413	287.32	295.758	210.571	216.062	265.96	0.245555	0.176874	1.38831	0.165043	0.354856	ENSG00000037757	ENSG00000037757	MRI1	methylthioribose-1-phosphate isomerase 1 [Source:HGNC Symbol;Acc:HGNC:28469]	84245	19	1	13764532	13774282	615105
ENSG00000037897	68	30	77	80	80	48	60.2923	55.2523	56.0091	53.7741	63.3296	73.035	60.2821	-0.111163	0.245737	-0.452365	0.651006	0.806269	ENSG00000037897	ENSG00000037897	METTL1	methyltransferase like 1 [Source:HGNC Symbol;Acc:HGNC:7030]	4234	12	-1	57768471	57772793	604466
ENSG00000037965	0	0	0	0	0	0	0	0	0	0	0	0	0	NA	NA	NA	NA	NA	ENSG00000037965	ENSG00000037965	HOXC8	homeobox C8 [Source:HGNC Symbol;Acc:HGNC:5129]	3224	12	1	54009106	54012362	142970
ENSG00000038002	88	40	84	140	177	63	78.0253	73.6697	61.1009	94.1047	140.117	95.8584	90.4793	-0.571821	0.231918	-2.46562	0.0136776	0.0592417	ENSG00000038002	ENSG00000038002	AGA	aspartylglucosaminidase [Source:HGNC Symbol;Acc:HGNC:318]	175	4	-1	177430770	177442503	613228
ENSG00000038210	205	116	280	395	766	229	181.764	213.642	203.67	265.51	606.381	348.438	303.234	-0.921743	0.222609	-4.14064	3.46336e-05	0.000541807	ENSG00000038210	ENSG00000038210	PI4K2B	phosphatidylinositol 4-kinase type 2 beta [Source:HGNC Symbol;Acc:HGNC:18215]	55300	4	1	25233975	25279092	---
ENSG00000038219	1964	942	2330	2643	2423	1103	1741.38	1734.92	1694.82	1776.56	1918.1	1678.28	1757.34	-0.0547801	0.123212	-0.4446	0.656609	0.809948	ENSG00000038219	ENSG00000038219	BOD1L1	biorientation of chromosomes in cell division 1 like 1 [Source:HGNC Symbol;Acc:HGNC:31792]	259282	4	-1	13568738	13627723	616746
ENSG00000038274	440	199	530	844	1327	405	390.127	366.507	385.517	567.317	1050.48	616.232	562.697	-0.892906	0.193976	-4.60318	4.16096e-06	9.77889e-05	ENSG00000038274	ENSG00000038274	MAT2B	methionine adenosyltransferase 2B [Source:HGNC Symbol;Acc:HGNC:6905]	27430	5	1	163503114	163519336	605527
ENSG00000038295	0	0	0	0	0	0	0	0	0	0	0	0	0	NA	NA	NA	NA	NA	ENSG00000038295	ENSG00000038295	TLL1	tolloid like 1 [Source:HGNC Symbol;Acc:HGNC:11843]	7092	4	1	165873258	166103895	606742
ENSG00000038358	1459	607	1783	1854	1029	837	1293.62	1117.94	1296.94	1246.22	814.577	1273.55	1173.81	0.14814	0.166029	0.892256	0.372256	0.587595	ENSG00000038358	ENSG00000038358	EDC4	enhancer of mRNA decapping 4 [Source:HGNC Symbol;Acc:HGNC:17157]	23644	16	1	67873023	67884503	606030
ENSG00000038382	2563	1243	3217	2528	1540	963	2272.49	2289.29	2340.02	1699.26	1219.09	1465.26	1880.9	0.628348	0.141842	4.42993	9.42658e-06	0.000188024	ENSG00000038382	ENSG00000038382	TRIO	trio Rho guanine nucleotide exchange factor [Source:HGNC Symbol;Acc:HGNC:12303]	7204	5	1	14143702	14532128	601893
ENSG00000038427	306	172	355	90	106	44	271.315	316.78	258.224	60.4959	83.9117	66.9487	176.279	1.83204	0.1956	9.36624	7.51595e-21	5.56825e-18	ENSG00000038427	ENSG00000038427	VCAN	versican [Source:HGNC Symbol;Acc:HGNC:2464]	1462	5	1	83471465	83582303	118661
ENSG00000038532	1210	565	1529	1379	907	526	1072.85	1040.58	1112.18	926.931	717.999	800.341	945.148	0.383833	0.140338	2.73506	0.00623687	0.0334713	ENSG00000038532	ENSG00000038532	CLEC16A	C-type lectin domain containing 16A [Source:HGNC Symbol;Acc:HGNC:29013]	23274	16	1	10944488	11182189	611303
ENSG00000038945	0	0	2	0	0	1	0	0	1.45478	0	0	1.52156	0.496057	0.0367396	0.163827	0.224258	0.822556	NA	ENSG00000038945	ENSG00000038945	MSR1	macrophage scavenger receptor 1 [Source:HGNC Symbol;Acc:HGNC:7376]	4481	8	-1	16107878	16567490	153622
ENSG00000039068	1	0	1	30	28	17	0.886651	0	0.727391	20.1653	22.1654	25.8665	11.6352	-2.03645	0.361165	-5.63857	1.71469e-08	9.52754e-07	ENSG00000039068	ENSG00000039068	CDH1	cadherin 1 [Source:HGNC Symbol;Acc:HGNC:1748]	999	16	1	68737225	68835548	192090
ENSG00000039123	1205	569	1524	1763	1814	734	1068.41	1047.95	1108.54	1185.05	1436	1116.83	1160.46	-0.205721	0.138636	-1.48389	0.137838	0.314533	ENSG00000039123	ENSG00000039123	SKIV2L2	Ski2 like RNA helicase 2 [Source:HGNC Symbol;Acc:HGNC:18734]	23517	5	1	55307760	55425581	---
ENSG00000039139	2	0	1	1	0	1	1.7733	0	0.727391	0.672177	0	1.52156	0.782405	0.0429346	0.211022	0.20346	0.838775	NA	ENSG00000039139	ENSG00000039139	DNAH5	dynein axonemal heavy chain 5 [Source:HGNC Symbol;Acc:HGNC:2950]	1767	5	-1	13690331	13944543	603335
ENSG00000039319	468	266	577	625	795	267	414.953	489.904	419.705	420.11	629.338	406.257	463.378	-0.13528	0.177377	-0.762671	0.44566	0.654094	ENSG00000039319	ENSG00000039319	ZFYVE16	zinc finger FYVE-type containing 16 [Source:HGNC Symbol;Acc:HGNC:20756]	9765	5	1	80408013	80479350	608880
ENSG00000039523	687	382	1092	1115	989	573	609.13	703.546	794.311	749.477	782.912	871.855	751.872	-0.178972	0.147141	-1.21633	0.22386	0.434049	ENSG00000039523	ENSG00000039523	RIPOR1	RHO family interacting cell polarization regulator 1 [Source:HGNC Symbol;Acc:HGNC:25836]	79567	16	1	67518418	67546788	---
ENSG00000039537	0	0	0	0	0	0	0	0	0	0	0	0	0	NA	NA	NA	NA	NA	ENSG00000039537	ENSG00000039537	C6	complement C6 [Source:HGNC Symbol;Acc:HGNC:1339]	729	5	-1	41142234	41261438	---
ENSG00000039560	49	28	65	86	119	30	43.4459	51.5688	47.2804	57.8072	94.2028	45.6468	56.6587	-0.4189	0.269774	-1.55278	0.120475	0.28854	ENSG00000039560	ENSG00000039560	RAI14	retinoic acid induced 14 [Source:HGNC Symbol;Acc:HGNC:14873]	26064	5	1	34656237	34832627	---
ENSG00000039600	2	0	0	1	0	0	1.7733	0	0	0.672177	0	0	0.40758	0.0540786	0.154525	0.349967	0.726364	NA	ENSG00000039600	ENSG00000039600	SOX30	SRY-box 30 [Source:HGNC Symbol;Acc:HGNC:30635]	11063	5	-1	157625679	157671480	606698
ENSG00000039650	314	134	295	384	195	161	278.409	246.794	214.58	258.116	154.366	244.971	232.873	0.158408	0.199389	0.794469	0.426922	0.638067	ENSG00000039650	ENSG00000039650	PNKP	polynucleotide kinase 3'-phosphatase [Source:HGNC Symbol;Acc:HGNC:9154]	11284	19	-1	49859882	49878351	605610
ENSG00000039987	1	0	0	0	0	0	0.886651	0	0	0	0	0	0.147775	0.0349057	0.124275	0.280873	0.778808	NA	ENSG00000039987	ENSG00000039987	BEST2	bestrophin 2 [Source:HGNC Symbol;Acc:HGNC:17107]	54831	19	1	12751702	12758458	607335
ENSG00000040199	277	146	298	581	479	265	245.602	268.895	216.763	390.535	379.186	403.214	317.366	-0.655751	0.158154	-4.14628	3.37916e-05	0.000532115	ENSG00000040199	ENSG00000040199	PHLPP2	PH domain and leucine rich repeat protein phosphatase 2 [Source:HGNC Symbol;Acc:HGNC:29149]	23035	16	-1	71637835	71724701	611066
ENSG00000040275	281	157	385	630	640	264	249.149	289.154	280.046	423.471	506.637	401.692	358.358	-0.673099	0.160299	-4.19903	2.68065e-05	0.000439589	ENSG00000040275	ENSG00000040275	SPDL1	spindle apparatus coiled-coil protein 1 [Source:HGNC Symbol;Acc:HGNC:26010]	54908	5	1	169583634	169604778	616401
ENSG00000040341	784	391	969	1275	1496	589	695.135	720.122	704.842	857.025	1184.26	896.2	842.931	-0.450602	0.151592	-2.97246	0.00295428	0.0187987	ENSG00000040341	ENSG00000040341	STAU2	staufen double-stranded RNA binding protein 2 [Source:HGNC Symbol;Acc:HGNC:11371]	27067	8	-1	73420369	73747708	605920
ENSG00000040487	73	28	112	82	51	36	64.7256	51.5688	81.4678	55.1185	40.3726	54.7762	58.0049	0.364978	0.257266	1.41868	0.155993	0.341245	ENSG00000040487	ENSG00000040487	PQLC2	PQ loop repeat containing 2 [Source:HGNC Symbol;Acc:HGNC:26001]	54896	1	1	19312326	19329300	614760
ENSG00000040531	184	105	257	389	373	184	163.144	193.383	186.94	261.477	295.274	279.967	230.031	-0.590823	0.169241	-3.49102	0.000481179	0.00455918	ENSG00000040531	ENSG00000040531	CTNS	cystinosin, lysosomal cystine transporter [Source:HGNC Symbol;Acc:HGNC:2518]	1497	17	1	3636468	3661542	606272
ENSG00000040608	45	17	81	55	71	38	39.8993	31.3096	58.9187	36.9697	56.205	57.8193	46.8536	-0.132228	0.280693	-0.471078	0.637585	0.797854	ENSG00000040608	ENSG00000040608	RTN4R	reticulon 4 receptor [Source:HGNC Symbol;Acc:HGNC:18601]	65078	22	-1	20241415	20283246	605566
ENSG00000040633	376	163	452	425	325	203	333.381	300.204	328.781	285.675	257.277	308.877	302.366	0.176236	0.158547	1.11157	0.266323	0.481983	ENSG00000040633	ENSG00000040633	PHF23	PHD finger protein 23 [Source:HGNC Symbol;Acc:HGNC:28428]	79142	17	-1	7235028	7239722	612910
ENSG00000040731	1	0	4	0	0	0	0.886651	0	2.90957	0	0	0	0.632703	0.197928	0.182018	1.08741	0.276856	NA	ENSG00000040731	ENSG00000040731	CDH10	cadherin 10 [Source:HGNC Symbol;Acc:HGNC:1749]	1008	5	-1	24487100	24644978	604555
ENSG00000040933	1163	546	1254	1094	805	512	1031.18	1005.59	912.149	735.361	637.254	779.039	850.095	0.438628	0.139131	3.15263	0.00161809	0.0117308	ENSG00000040933	ENSG00000040933	INPP4A	inositol polyphosphate-4-phosphatase type I A [Source:HGNC Symbol;Acc:HGNC:6074]	3631	2	1	98444854	98594390	---
ENSG00000041353	5041	2524	6154	3475	3894	1651	4469.61	4648.56	4476.37	2335.81	3082.57	2512.1	3587.5	0.749119	0.134658	5.56314	2.64968e-08	1.39269e-06	ENSG00000041353	ENSG00000041353	RAB27B	RAB27B, member RAS oncogene family [Source:HGNC Symbol;Acc:HGNC:9767]	5874	18	1	54717860	54895516	603869
ENSG00000041357	654	313	924	1008	1120	455	579.87	576.466	672.11	677.554	886.614	692.31	680.821	-0.288008	0.153114	-1.881	0.0599722	0.176834	ENSG00000041357	ENSG00000041357	PSMA4	proteasome subunit alpha 4 [Source:HGNC Symbol;Acc:HGNC:9533]	5685	15	1	78540405	78552419	176846
ENSG00000041515	0	0	2	2	0	0	0	0	1.45478	1.34435	0	0	0.466523	0.00988061	0.162621	0.0607584	0.951552	NA	ENSG00000041515	ENSG00000041515	MYO16	myosin XVI [Source:HGNC Symbol;Acc:HGNC:29822]	23026	13	1	108596152	109208007	615479
ENSG00000041802	601	270	731	706	610	321	532.878	497.271	531.723	474.557	482.888	488.421	501.29	0.1104	0.138799	0.795395	0.426384	0.637822	ENSG00000041802	ENSG00000041802	LSG1	large 60S subunit nuclear export GTPase 1 [Source:HGNC Symbol;Acc:HGNC:25652]	55341	3	-1	194640788	194672477	610780
ENSG00000041880	48	22	45	92	55	32	42.5593	40.5184	32.7326	61.8402	43.5391	48.69	44.9799	-0.35702	0.271833	-1.31338	0.189054	0.387575	ENSG00000041880	ENSG00000041880	PARP3	poly(ADP-ribose) polymerase family member 3 [Source:HGNC Symbol;Acc:HGNC:273]	10039	3	1	51942345	51948867	607726
ENSG00000041982	1	0	0	0	0	0	0.886651	0	0	0	0	0	0.147775	0.0349057	0.124275	0.280873	0.778808	NA	ENSG00000041982	ENSG00000041982	TNC	tenascin C [Source:HGNC Symbol;Acc:HGNC:5318]	3371	9	-1	115019578	115118257	187380
ENSG00000041988	126	41	79	92	40	33	111.718	75.5115	57.4639	61.8402	31.6648	50.2115	64.735	0.633773	0.274498	2.30884	0.0209522	0.0813309	ENSG00000041988	ENSG00000041988	THAP3	THAP domain containing 3 [Source:HGNC Symbol;Acc:HGNC:20855]	90326	1	1	6624866	6635586	612532
ENSG00000042062	145	88	160	348	112	175	128.564	162.073	116.383	233.917	88.6614	266.273	165.979	-0.453736	0.258553	-1.75491	0.0792752	0.215428	ENSG00000042062	ENSG00000042062	RIPOR3	RIPOR family member 3 [Source:HGNC Symbol;Acc:HGNC:16168]	140876	20	-1	50586108	50691528	---
ENSG00000042088	443	210	557	633	535	296	392.787	386.766	405.157	425.488	423.517	450.382	414.016	-0.124175	0.143814	-0.863442	0.387894	0.603004	ENSG00000042088	ENSG00000042088	TDP1	tyrosyl-DNA phosphodiesterase 1 [Source:HGNC Symbol;Acc:HGNC:18884]	55775	14	1	89954939	90044768	607198
ENSG00000042286	16	7	22	20	12	14	14.1864	12.8922	16.0026	13.4435	9.49944	21.3019	14.5543	0.0170778	0.347425	0.0491554	0.960795	0.982714	ENSG00000042286	ENSG00000042286	AIFM2	apoptosis inducing factor, mitochondria associated 2 [Source:HGNC Symbol;Acc:HGNC:21411]	84883	10	-1	70098223	70132934	605159
ENSG00000042304	0	0	0	0	0	0	0	0	0	0	0	0	0	NA	NA	NA	NA	NA	ENSG00000042304	ENSG00000042304	C2orf83	chromosome 2 open reading frame 83 [Source:HGNC Symbol;Acc:HGNC:25344]	56918	2	-1	227610090	227648606	---
ENSG00000042317	70	53	88	79	112	22	62.0656	97.6124	64.0104	53.1019	88.6614	33.4744	66.4877	0.24721	0.276242	0.894903	0.370839	0.586095	ENSG00000042317	ENSG00000042317	SPATA7	spermatogenesis associated 7 [Source:HGNC Symbol;Acc:HGNC:20423]	55812	14	1	88384924	88470350	---
ENSG00000042429	128	65	145	142	159	54	113.491	119.713	105.472	95.4491	125.868	82.1643	107.026	0.124506	0.215484	0.577797	0.563401	0.748502	ENSG00000042429	ENSG00000042429	MED17	mediator complex subunit 17 [Source:HGNC Symbol;Acc:HGNC:2375]	9440	11	1	93784227	93814963	603810
ENSG00000042445	104	47	131	122	72	57	92.2117	86.5619	95.2883	82.0055	56.9966	86.729	83.2989	0.263554	0.229692	1.14742	0.251208	0.465827	ENSG00000042445	ENSG00000042445	RETSAT	retinol saturase [Source:HGNC Symbol;Acc:HGNC:25991]	54884	2	-1	85342088	85354620	---
ENSG00000042493	490	162	573	403	226	162	434.459	298.362	416.795	270.887	178.906	246.493	307.651	0.679574	0.18967	3.58294	0.000339752	0.00344356	ENSG00000042493	ENSG00000042493	CAPG	capping actin protein, gelsolin like [Source:HGNC Symbol;Acc:HGNC:1474]	822	2	-1	85394748	85418432	153615
ENSG00000042753	157	64	176	147	150	77	139.204	117.872	128.021	98.81	118.743	117.16	119.968	0.197846	0.200482	0.986853	0.323715	0.540614	ENSG00000042753	ENSG00000042753	AP2S1	adaptor related protein complex 2 sigma 1 subunit [Source:HGNC Symbol;Acc:HGNC:565]	1175	19	-1	46838136	46850992	602242
ENSG00000042781	0	0	0	0	0	0	0	0	0	0	0	0	0	NA	NA	NA	NA	NA	ENSG00000042781	ENSG00000042781	USH2A	usherin [Source:HGNC Symbol;Acc:HGNC:12601]	7399	1	-1	215622894	216423396	608400
ENSG00000042813	0	0	1	1	3	0	0	0	0.727391	0.672177	2.37486	0	0.629071	-0.117773	0.190542	-0.618096	0.536512	NA	ENSG00000042813	ENSG00000042813	ZPBP	zona pellucida binding protein [Source:HGNC Symbol;Acc:HGNC:15662]	11055	7	-1	49850421	50121329	608498
ENSG00000042832	4	0	4	6	1	1	3.54661	0	2.90957	4.03306	0.79162	1.52156	2.13374	0.0221256	0.295998	0.0747489	0.940414	NA	ENSG00000042832	ENSG00000042832	TG	thyroglobulin [Source:HGNC Symbol;Acc:HGNC:11764]	7038	8	1	132866958	133134903	188450
ENSG00000042980	762	381	927	687	662	255	675.628	701.704	674.292	461.785	524.052	387.998	570.91	0.545649	0.149589	3.64766	0.000264638	0.00283948	ENSG00000042980	ENSG00000042980	ADAM28	ADAM metallopeptidase domain 28 [Source:HGNC Symbol;Acc:HGNC:206]	10863	8	1	24294040	24359018	606188
ENSG00000043039	0	0	0	0	0	0	0	0	0	0	0	0	0	NA	NA	NA	NA	NA	ENSG00000043039	ENSG00000043039	BARX2	BARX homeobox 2 [Source:HGNC Symbol;Acc:HGNC:956]	8538	11	1	129375940	129452279	604823
ENSG00000043093	692	344	806	1258	1742	549	613.563	633.56	586.277	845.598	1379	835.337	815.556	-0.693907	0.178352	-3.89066	9.99702e-05	0.00129292	ENSG00000043093	ENSG00000043093	DCUN1D1	defective in cullin neddylation 1 domain containing 1 [Source:HGNC Symbol;Acc:HGNC:18184]	54165	3	-1	182938074	182985953	605905
ENSG00000043143	1012	448	1227	1084	660	508	897.291	825.101	892.509	728.639	522.469	772.953	773.161	0.355362	0.158499	2.24205	0.0249583	0.0928731	ENSG00000043143	ENSG00000043143	JADE2	jade family PHD finger 2 [Source:HGNC Symbol;Acc:HGNC:22984]	23338	5	1	134524312	134583230	610515
ENSG00000043355	0	0	1	0	0	0	0	0	0.727391	0	0	0	0.121232	0.0349057	0.124275	0.280873	0.778808	NA	ENSG00000043355	ENSG00000043355	ZIC2	Zic family member 2 [Source:HGNC Symbol;Acc:HGNC:12873]	7546	13	1	99981772	99986773	603073
ENSG00000043462	2543	1274	3628	4356	4301	1990	2254.75	2346.38	2638.98	2928	3404.76	3027.91	2766.8	-0.358011	0.128707	-2.78159	0.00540941	0.0300463	ENSG00000043462	ENSG00000043462	LCP2	lymphocyte cytosolic protein 2 [Source:HGNC Symbol;Acc:HGNC:6529]	3937	5	-1	170246237	170298227	601603
ENSG00000043514	144	76	166	192	168	80	127.678	139.972	120.747	129.058	132.992	121.725	128.695	0.00341994	0.193323	0.0176903	0.985886	0.99297	ENSG00000043514	ENSG00000043514	TRIT1	tRNA isopentenyltransferase 1 [Source:HGNC Symbol;Acc:HGNC:20286]	54802	1	-1	39841022	39883511	---
ENSG00000043591	36	10	49	13	9	5	31.9195	18.4174	35.6422	8.7383	7.12458	7.60781	18.2416	1.25962	0.339967	3.70511	0.000211302	0.00236847	ENSG00000043591	ENSG00000043591	ADRB1	adrenoceptor beta 1 [Source:HGNC Symbol;Acc:HGNC:285]	153	10	1	114044056	114046908	109630
ENSG00000044012	0	0	0	0	0	0	0	0	0	0	0	0	0	NA	NA	NA	NA	NA	ENSG00000044012	ENSG00000044012	GUCA2B	guanylate cyclase activator 2B [Source:HGNC Symbol;Acc:HGNC:4683]	2981	1	1	42153421	42155824	601271
ENSG00000044090	490	197	508	456	265	203	434.459	362.823	369.515	306.513	209.779	308.877	331.994	0.474436	0.177453	2.67358	0.00750459	0.0384954	ENSG00000044090	ENSG00000044090	CUL7	cullin 7 [Source:HGNC Symbol;Acc:HGNC:21024]	9820	6	-1	43037617	43053945	---
ENSG00000044115	1900	804	2271	1867	1218	859	1684.64	1480.76	1651.91	1254.95	964.193	1307.02	1390.58	0.434111	0.14559	2.98173	0.00286629	0.0183362	ENSG00000044115	ENSG00000044115	CTNNA1	catenin alpha 1 [Source:HGNC Symbol;Acc:HGNC:2509]	1495	5	1	138610967	138935034	116805
ENSG00000044446	757	375	879	833	561	358	671.195	690.654	639.377	559.923	444.099	544.719	591.661	0.353783	0.146434	2.416	0.0156921	0.0657699	ENSG00000044446	ENSG00000044446	PHKA2	phosphorylase kinase regulatory subunit alpha 2 [Source:HGNC Symbol;Acc:HGNC:8926]	5256	X	-1	18892300	18984598	300798
ENSG00000044459	511	261	648	925	1179	360	453.079	480.695	471.35	621.763	933.32	547.762	584.661	-0.547847	0.179059	-3.05959	0.00221637	0.0150315	ENSG00000044459	ENSG00000044459	CNTLN	centlein [Source:HGNC Symbol;Acc:HGNC:23432]	54875	9	1	17134982	17503923	611870
ENSG00000044524	0	0	0	0	0	0	0	0	0	0	0	0	0	NA	NA	NA	NA	NA	ENSG00000044524	ENSG00000044524	EPHA3	EPH receptor A3 [Source:HGNC Symbol;Acc:HGNC:3387]	2042	3	1	89107524	89482134	179611
ENSG00000044574	4155	1801	4958	4162	2804	1874	3684.04	3316.98	3606.41	2797.6	2219.7	2851.41	3079.36	0.416474	0.135324	3.07759	0.0020868	0.0143339	ENSG00000044574	ENSG00000044574	HSPA5	heat shock protein family A (Hsp70) member 5 [Source:HGNC Symbol;Acc:HGNC:5238]	3309	9	-1	125234853	125241330	138120
ENSG00000046604	887	428	1173	1271	1614	578	786.46	788.266	853.23	854.336	1277.67	879.463	906.572	-0.294758	0.162787	-1.8107	0.0701874	0.198073	ENSG00000046604	ENSG00000046604	DSG2	desmoglein 2 [Source:HGNC Symbol;Acc:HGNC:3049]	1829	18	1	31498043	31549008	125671
ENSG00000046647	70	33	79	95	75	31	62.0656	60.7775	57.4639	63.8568	59.3715	47.1684	58.4506	0.0526204	0.247086	0.212964	0.831355	0.915178	ENSG00000046647	ENSG00000046647	GEMIN8	gem nuclear organelle associated protein 8 [Source:HGNC Symbol;Acc:HGNC:26044]	54960	X	-1	14008279	14029893	300962
ENSG00000046651	236	121	338	359	337	146	209.25	222.851	245.858	241.311	266.776	222.148	234.699	-0.103348	0.169446	-0.609915	0.541918	0.731995	ENSG00000046651	ENSG00000046651	OFD1	OFD1, centriole and centriolar satellite protein [Source:HGNC Symbol;Acc:HGNC:2567]	8481	X	1	13734745	13769353	300170
ENSG00000046653	50	42	90	133	142	42	44.3326	77.3532	65.4652	89.3995	112.41	63.9056	75.4777	-0.467505	0.253426	-1.84474	0.0650748	0.187107	ENSG00000046653	ENSG00000046653	GPM6B	glycoprotein M6B [Source:HGNC Symbol;Acc:HGNC:4461]	2824	X	-1	13771031	13938638	300051
ENSG00000046774	0	0	0	0	0	0	0	0	0	0	0	0	0	NA	NA	NA	NA	NA	ENSG00000046774	ENSG00000046774	MAGEC2	MAGE family member C2 [Source:HGNC Symbol;Acc:HGNC:13574]	51438	X	-1	142202345	142205290	300468
ENSG00000046889	126	65	146	178	196	53	111.718	119.713	106.199	119.647	155.158	80.6428	115.513	-0.0891116	0.224382	-0.397143	0.691262	0.830411	ENSG00000046889	ENSG00000046889	PREX2	phosphatidylinositol-3,4,5-trisphosphate dependent Rac exchange factor 2 [Source:HGNC Symbol;Acc:HGNC:22950]	80243	8	1	67952118	68237030	612139
ENSG00000047056	534	247	715	689	527	305	473.472	454.911	520.085	463.13	417.184	464.076	465.476	0.108052	0.145397	0.743152	0.45739	0.664805	ENSG00000047056	ENSG00000047056	WDR37	WD repeat domain 37 [Source:HGNC Symbol;Acc:HGNC:31406]	22884	10	1	1049538	1132297	---
ENSG00000047188	600	320	769	1056	1256	472	531.991	589.358	559.364	709.818	994.275	718.177	683.83	-0.504209	0.158862	-3.17388	0.00150417	0.0110491	ENSG00000047188	ENSG00000047188	YTHDC2	YTH domain containing 2 [Source:HGNC Symbol;Acc:HGNC:24721]	64848	5	1	113513683	113595285	616530
ENSG00000047230	354	163	430	562	496	241	313.875	300.204	312.778	377.763	392.644	366.696	343.993	-0.281119	0.149438	-1.88117	0.0599492	0.176813	ENSG00000047230	ENSG00000047230	CTPS2	CTP synthase 2 [Source:HGNC Symbol;Acc:HGNC:2520]	56474	X	-1	16588003	16712936	---
ENSG00000047249	329	141	392	328	269	127	291.708	259.686	285.137	220.474	212.946	193.238	243.865	0.39323	0.164406	2.39182	0.0167652	0.068985	ENSG00000047249	ENSG00000047249	ATP6V1H	ATPase H+ transporting V1 subunit H [Source:HGNC Symbol;Acc:HGNC:18303]	51606	8	-1	53715557	53843558	608861
ENSG00000047315	1512	727	1927	2130	2192	991	1340.62	1338.95	1401.68	1431.74	1735.23	1507.87	1459.35	-0.189088	0.130627	-1.44754	0.147747	0.329697	ENSG00000047315	ENSG00000047315	POLR2B	RNA polymerase II subunit B [Source:HGNC Symbol;Acc:HGNC:9188]	5431	4	1	56977722	57031168	180661
ENSG00000047346	361	179	383	374	522	154	320.081	329.672	278.591	251.394	413.226	234.32	304.547	0.0334931	0.197805	0.169323	0.865542	0.934952	ENSG00000047346	ENSG00000047346	FAM214A	family with sequence similarity 214 member A [Source:HGNC Symbol;Acc:HGNC:25609]	56204	15	-1	52581317	52709817	---
ENSG00000047365	465	187	616	414	559	201	412.293	344.406	448.073	278.281	442.516	305.834	371.9	0.218211	0.184615	1.18198	0.237215	0.449786	ENSG00000047365	ENSG00000047365	ARAP2	ArfGAP with RhoGAP domain, ankyrin repeat and PH domain 2 [Source:HGNC Symbol;Acc:HGNC:16924]	116984	4	-1	35948221	36244509	606645
ENSG00000047410	4573	2078	5907	6255	5857	2776	4054.66	3827.14	4296.7	4204.46	4636.52	4223.85	4207.22	-0.0979738	0.120415	-0.813636	0.415853	0.628262	ENSG00000047410	ENSG00000047410	TPR	translocated promoter region, nuclear basket protein [Source:HGNC Symbol;Acc:HGNC:12017]	7175	1	-1	186311652	186375693	189940
ENSG00000047457	2	2	2	3	0	1	1.7733	3.68349	1.45478	2.01653	0	1.52156	1.74161	0.157786	0.278221	0.567125	0.570629	NA	ENSG00000047457	ENSG00000047457	CP	ceruloplasmin [Source:HGNC Symbol;Acc:HGNC:2295]	1356	3	-1	149162410	149222055	117700
ENSG00000047578	289	142	328	361	253	153	256.242	261.528	238.584	242.656	200.28	232.799	238.681	0.151101	0.167661	0.901227	0.367468	0.583009	ENSG00000047578	ENSG00000047578	KIAA0556	KIAA0556 [Source:HGNC Symbol;Acc:HGNC:29068]	23247	16	1	27550133	27780369	616650
ENSG00000047579	177	72	208	231	147	81	156.937	132.606	151.297	155.273	116.368	123.246	139.288	0.147282	0.197721	0.744896	0.456334	0.663643	ENSG00000047579	ENSG00000047579	DTNBP1	dystrobrevin binding protein 1 [Source:HGNC Symbol;Acc:HGNC:17328]	84062	6	-1	15522801	15663058	607145
ENSG00000047597	27	19	45	254	252	120	23.9396	34.9931	32.7326	170.733	199.488	182.587	107.412	-2.313	0.22822	-10.1349	3.86609e-24	4.62682e-21	ENSG00000047597	ENSG00000047597	XK	X-linked Kx blood group [Source:HGNC Symbol;Acc:HGNC:12811]	7504	X	1	37685759	37732130	314850
ENSG00000047617	0	1	1	1	0	0	0	1.84174	0.727391	0.672177	0	0	0.540219	0.0692084	0.177078	0.390835	0.695919	NA	ENSG00000047617	ENSG00000047617	ANO2	anoctamin 2 [Source:HGNC Symbol;Acc:HGNC:1183]	57101	12	-1	5531869	5946232	---
ENSG00000047621	276	141	327	408	362	170	244.716	259.686	237.857	274.248	286.566	258.665	260.29	-0.14286	0.160281	-0.891308	0.372764	0.587951	ENSG00000047621	ENSG00000047621	C12orf4	chromosome 12 open reading frame 4 [Source:HGNC Symbol;Acc:HGNC:1184]	57102	12	-1	4487728	4538508	616082
ENSG00000047634	125	58	161	187	296	80	110.831	106.821	117.11	125.697	234.32	121.725	136.084	-0.468703	0.231607	-2.0237	0.0430013	0.138426	ENSG00000047634	ENSG00000047634	SCML1	sex comb on midleg like 1 (Drosophila) [Source:HGNC Symbol;Acc:HGNC:10580]	6322	X	1	17737449	17754988	300227
ENSG00000047644	773	386	995	831	677	416	685.382	710.913	723.754	558.579	535.927	632.97	641.254	0.288055	0.138457	2.08047	0.0374821	0.125085	ENSG00000047644	ENSG00000047644	WWC3	WWC family member 3 [Source:HGNC Symbol;Acc:HGNC:29237]	55841	X	1	10015562	10144478	---
ENSG00000047648	80	39	76	161	115	81	70.9321	71.828	55.2817	108.22	91.0363	123.246	86.7575	-0.628888	0.227477	-2.76462	0.00569898	0.0313279	ENSG00000047648	ENSG00000047648	ARHGAP6	Rho GTPase activating protein 6 [Source:HGNC Symbol;Acc:HGNC:676]	395	X	-1	11137543	11665701	300118
ENSG00000047662	12	5	10	2	3	5	10.6398	9.20872	7.27391	1.34435	2.37486	7.60781	6.40824	0.583588	0.357671	1.63163	0.102757	0.258756	ENSG00000047662	ENSG00000047662	FAM184B	family with sequence similarity 184 member B [Source:HGNC Symbol;Acc:HGNC:29235]	27146	4	-1	17629306	17781512	---
ENSG00000047849	2749	1167	3720	3515	2698	1534	2437.4	2149.31	2705.9	2362.7	2135.79	2334.08	2354.2	0.092792	0.131772	0.704184	0.481318	0.68364	ENSG00000047849	ENSG00000047849	MAP4	microtubule associated protein 4 [Source:HGNC Symbol;Acc:HGNC:6862]	4134	3	-1	47850690	48089272	157132
ENSG00000047932	490	278	651	760	1001	354	434.459	512.005	473.532	510.854	792.412	538.633	543.649	-0.356978	0.174084	-2.05061	0.0403047	0.132264	ENSG00000047932	ENSG00000047932	GOPC	golgi associated PDZ and coiled-coil motif containing [Source:HGNC Symbol;Acc:HGNC:17643]	57120	6	-1	117560269	117602542	606845
ENSG00000047936	0	0	0	0	0	0	0	0	0	0	0	0	0	NA	NA	NA	NA	NA	ENSG00000047936	ENSG00000047936	ROS1	ROS proto-oncogene 1, receptor tyrosine kinase [Source:HGNC Symbol;Acc:HGNC:10261]	6098	6	-1	117288300	117425855	---
ENSG00000048028	528	279	713	574	555	277	468.152	513.846	518.63	385.829	439.349	421.473	457.88	0.25646	0.145421	1.76357	0.0778043	0.212615	ENSG00000048028	ENSG00000048028	USP28	ubiquitin specific peptidase 28 [Source:HGNC Symbol;Acc:HGNC:12625]	57646	11	-1	113797874	113875570	610748
ENSG00000048052	143	93	202	225	281	76	126.791	171.282	146.933	151.24	222.445	115.639	155.722	-0.143979	0.219923	-0.654677	0.512676	0.708178	ENSG00000048052	ENSG00000048052	HDAC9	histone deacetylase 9 [Source:HGNC Symbol;Acc:HGNC:14065]	9734	7	1	18086949	19002416	606543
ENSG00000048140	120	57	132	135	68	58	106.398	104.979	96.0157	90.7438	53.8302	88.2506	90.0363	0.358445	0.232599	1.54104	0.123307	0.292753	ENSG00000048140	ENSG00000048140	TSPAN17	tetraspanin 17 [Source:HGNC Symbol;Acc:HGNC:13594]	26262	5	1	176647387	176659054	---
ENSG00000048162	125	46	128	232	192	88	110.831	84.7202	93.1061	155.945	151.991	133.897	121.749	-0.556784	0.202157	-2.75421	0.00588345	0.0321174	ENSG00000048162	ENSG00000048162	NOP16	NOP16 nucleolar protein [Source:HGNC Symbol;Acc:HGNC:26934]	51491	5	-1	176383938	176388975	612861
ENSG00000048342	1	2	2	5	4	1	0.886651	3.68349	1.45478	3.36088	3.16648	1.52156	2.34564	-0.142704	0.308447	-0.462652	0.643614	NA	ENSG00000048342	ENSG00000048342	CC2D2A	coiled-coil and C2 domain containing 2A [Source:HGNC Symbol;Acc:HGNC:29253]	57545	4	1	15469865	15601557	612013
ENSG00000048392	465	238	635	559	707	256	412.293	438.335	461.893	375.747	559.675	389.52	439.577	-0.0152202	0.17159	-0.0887012	0.929319	0.966524	ENSG00000048392	ENSG00000048392	RRM2B	ribonucleotide reductase regulatory TP53 inducible subunit M2B [Source:HGNC Symbol;Acc:HGNC:17296]	50484	8	-1	102204502	102239118	604712
ENSG00000048405	989	509	1208	1669	2415	754	876.898	937.447	878.689	1121.86	1911.76	1147.26	1145.65	-0.59499	0.179205	-3.32017	0.000899632	0.00733953	ENSG00000048405	ENSG00000048405	ZNF800	zinc finger protein 800 [Source:HGNC Symbol;Acc:HGNC:27267]	168850	7	-1	127346790	127431924	---
ENSG00000048462	0	0	1	0	0	1	0	0	0.727391	0	0	1.52156	0.374825	0.00707999	0.148318	0.0477351	0.961927	NA	ENSG00000048462	ENSG00000048462	TNFRSF17	TNF receptor superfamily member 17 [Source:HGNC Symbol;Acc:HGNC:11913]	608	16	1	11965107	11968068	109545
ENSG00000048471	519	209	658	510	387	219	460.172	384.924	478.623	342.81	306.357	333.222	384.351	0.417164	0.154673	2.69708	0.00699515	0.0364225	ENSG00000048471	ENSG00000048471	SNX29	sorting nexin 29 [Source:HGNC Symbol;Acc:HGNC:30542]	92017	16	1	11976737	12574289	---
ENSG00000048540	0	0	0	1	0	0	0	0	0	0.672177	0	0	0.112029	-0.0236784	0.124275	-0.190531	0.848893	NA	ENSG00000048540	ENSG00000048540	LMO3	LIM domain only 3 [Source:HGNC Symbol;Acc:HGNC:6643]	55885	12	-1	16548373	16610594	---
ENSG00000048544	293	116	317	375	385	175	259.789	213.642	230.583	252.066	304.774	266.273	254.521	-0.207083	0.168636	-1.22799	0.219451	0.428254	ENSG00000048544	ENSG00000048544	MRPS10	mitochondrial ribosomal protein S10 [Source:HGNC Symbol;Acc:HGNC:14502]	55173	6	-1	42206801	42217865	611976
ENSG00000048545	0	0	0	0	0	0	0	0	0	0	0	0	0	NA	NA	NA	NA	NA	ENSG00000048545	ENSG00000048545	GUCA1A	guanylate cyclase activator 1A [Source:HGNC Symbol;Acc:HGNC:4678]	2978	6	1	42155406	42180056	600364
ENSG00000048649	1485	737	1801	2115	2013	869	1316.68	1357.36	1310.03	1421.65	1593.53	1322.24	1386.92	-0.120625	0.129485	-0.931575	0.351556	0.567265	ENSG00000048649	ENSG00000048649	RSF1	remodeling and spacing factor 1 [Source:HGNC Symbol;Acc:HGNC:18118]	51773	11	-1	77659996	77821017	608522
ENSG00000048707	2103	1055	2666	2619	1811	1020	1864.63	1943.04	1939.23	1760.43	1433.62	1551.99	1748.82	0.266042	0.129673	2.05164	0.0402043	0.13204	ENSG00000048707	ENSG00000048707	VPS13D	vacuolar protein sorting 13 homolog D [Source:HGNC Symbol;Acc:HGNC:23595]	55187	1	1	12230067	12512047	608877
ENSG00000048740	8660	4346	11664	10916	11122	5476	7678.4	8004.22	8484.29	7337.48	8804.4	8332.07	8106.81	-0.017457	0.123796	-0.141015	0.887858	0.945912	ENSG00000048740	ENSG00000048740	CELF2	CUGBP Elav-like family member 2 [Source:HGNC Symbol;Acc:HGNC:2550]	10659	10	1	10798397	11336675	---
ENSG00000048828	4243	2162	6065	6294	8305	3185	3762.06	3981.85	4411.63	4230.68	6574.4	4846.17	4634.47	-0.346485	0.157218	-2.20385	0.0275352	0.0999515	ENSG00000048828	ENSG00000048828	FAM120A	family with sequence similarity 120A [Source:HGNC Symbol;Acc:HGNC:13247]	23196	9	1	93451722	93566107	612265
ENSG00000048991	2649	1377	3735	4766	5603	2347	2348.74	2536.08	2716.81	3203.59	4435.45	3571.1	3135.3	-0.537373	0.143611	-3.74186	0.000182667	0.00209427	ENSG00000048991	ENSG00000048991	R3HDM1	R3H domain containing 1 [Source:HGNC Symbol;Acc:HGNC:9757]	23518	2	1	135531455	135725270	---
ENSG00000049089	9	4	18	15	10	3	7.97986	7.36697	13.093	10.0826	7.9162	4.56468	8.50057	0.167322	0.361317	0.463088	0.643301	0.800875	ENSG00000049089	ENSG00000049089	COL9A2	collagen type IX alpha 2 chain [Source:HGNC Symbol;Acc:HGNC:2218]	1298	1	-1	40300487	40317816	120260
ENSG00000049130	9	4	7	1	3	1	7.97986	7.36697	5.09174	0.672177	2.37486	1.52156	4.16786	0.687714	0.34327	2.00342	0.0451325	NA	ENSG00000049130	ENSG00000049130	KITLG	KIT ligand [Source:HGNC Symbol;Acc:HGNC:6343]	4254	12	-1	88492793	88580851	184745
ENSG00000049167	132	65	155	275	274	89	117.038	119.713	112.746	184.849	216.904	135.419	147.778	-0.581853	0.203332	-2.8616	0.00421514	0.0247375	ENSG00000049167	ENSG00000049167	ERCC8	ERCC excision repair 8, CSA ubiquitin ligase complex subunit [Source:HGNC Symbol;Acc:HGNC:3439]	1161	5	-1	60873831	60945073	609412
ENSG00000049192	54	16	52	51	50	29	47.8792	29.4679	37.8243	34.281	39.581	44.1253	38.8598	0.00470868	0.281816	0.0167083	0.986669	0.993438	ENSG00000049192	ENSG00000049192	ADAMTS6	ADAM metallopeptidase with thrombospondin type 1 motif 6 [Source:HGNC Symbol;Acc:HGNC:222]	11174	5	-1	65148736	65481920	605008
ENSG00000049239	312	137	404	524	327	243	276.635	252.319	293.866	352.221	258.86	369.739	300.607	-0.227664	0.174119	-1.30752	0.191036	0.389993	ENSG00000049239	ENSG00000049239	H6PD	hexose-6-phosphate dehydrogenase/glucose 1-dehydrogenase [Source:HGNC Symbol;Acc:HGNC:4795]	9563	1	1	9234775	9271337	138090
ENSG00000049245	405	220	594	798	708	351	359.094	405.184	432.07	536.397	560.467	534.068	471.213	-0.428521	0.146183	-2.9314	0.00337443	0.0208117	ENSG00000049245	ENSG00000049245	VAMP3	vesicle associated membrane protein 3 [Source:HGNC Symbol;Acc:HGNC:12644]	9341	1	1	7771269	7781432	603657
ENSG00000049246	462	217	581	410	414	201	409.633	399.658	422.614	275.592	327.731	305.834	356.844	0.421079	0.15256	2.76008	0.00577876	0.0316905	ENSG00000049246	ENSG00000049246	PER3	period circadian clock 3 [Source:HGNC Symbol;Acc:HGNC:8847]	8863	1	1	7784320	7845177	603427
ENSG00000049247	0	0	3	3	3	2	0	0	2.18217	2.01653	2.37486	3.04312	1.60278	-0.241709	0.269824	-0.895803	0.370358	NA	ENSG00000049247	ENSG00000049247	UTS2	urotensin 2 [Source:HGNC Symbol;Acc:HGNC:12636]	10911	1	-1	7843083	7853512	604097
ENSG00000049249	2	0	3	7	2	1	1.7733	0	2.18217	4.70524	1.58324	1.52156	1.96092	-0.179843	0.292465	-0.614922	0.538606	NA	ENSG00000049249	ENSG00000049249	TNFRSF9	TNF receptor superfamily member 9 [Source:HGNC Symbol;Acc:HGNC:11924]	3604	1	-1	7915894	7943165	602250
ENSG00000049283	0	0	1	1	0	0	0	0	0.727391	0.672177	0	0	0.233261	0.00645419	0.126977	0.0508296	0.959461	NA	ENSG00000049283	ENSG00000049283	EPN3	epsin 3 [Source:HGNC Symbol;Acc:HGNC:18235]	55040	17	1	50532543	50543750	607264
ENSG00000049323	88	45	170	208	180	94	78.0253	82.8784	123.657	139.813	142.492	143.027	118.315	-0.505529	0.215264	-2.34841	0.0188536	0.0752306	ENSG00000049323	ENSG00000049323	LTBP1	latent transforming growth factor beta binding protein 1 [Source:HGNC Symbol;Acc:HGNC:6714]	4052	2	1	32946972	33399509	150390
ENSG00000049449	329	137	468	463	533	211	291.708	252.319	340.419	311.218	421.933	321.049	323.108	-0.230561	0.176118	-1.30913	0.19049	0.389544	ENSG00000049449	ENSG00000049449	RCN1	reticulocalbin 1 [Source:HGNC Symbol;Acc:HGNC:9934]	440034	11	1	31812391	32105755	602735
ENSG00000049540	126	52	155	110	105	44	111.718	95.7707	112.746	73.9394	83.1201	66.9487	90.7071	0.465019	0.217126	2.14171	0.0322172	0.111983	ENSG00000049540	ENSG00000049540	ELN	elastin [Source:HGNC Symbol;Acc:HGNC:3327]	2006	7	1	74027789	74069907	130160
ENSG00000049541	290	126	350	385	364	195	257.129	232.06	254.587	258.788	288.15	296.704	264.57	-0.16317	0.161658	-1.00935	0.312805	0.531116	ENSG00000049541	ENSG00000049541	RFC2	replication factor C subunit 2 [Source:HGNC Symbol;Acc:HGNC:9970]	5982	7	-1	74231499	74254458	600404
ENSG00000049618	4857	2412	5744	5530	4890	2214	4306.47	4442.28	4178.14	3717.14	3871.02	3368.74	3980.63	0.230755	0.120066	1.92191	0.0546171	0.165271	ENSG00000049618	ENSG00000049618	ARID1B	AT-rich interaction domain 1B [Source:HGNC Symbol;Acc:HGNC:18040]	57492	6	1	156777374	157210779	614556
ENSG00000049656	711	320	863	768	531	378	630.409	589.358	627.739	516.232	420.35	575.15	559.873	0.282386	0.152423	1.85264	0.0639333	0.184815	ENSG00000049656	ENSG00000049656	CLPTM1L	CLPTM1 like [Source:HGNC Symbol;Acc:HGNC:24308]	81037	5	-1	1317744	1345099	612585
ENSG00000049759	196	92	275	430	384	173	173.784	169.44	200.033	289.036	303.982	263.23	233.251	-0.614677	0.169511	-3.62619	0.000287637	0.0030254	ENSG00000049759	ENSG00000049759	NEDD4L	neural precursor cell expressed, developmentally down-regulated 4-like, E3 ubiquitin protein ligase [Source:HGNC Symbol;Acc:HGNC:7728]	23327	18	1	58044367	58401540	---
ENSG00000049768	8	6	5	12	7	6	7.09321	11.0505	3.63696	8.06612	5.54134	9.12937	7.41958	-0.0616431	0.361286	-0.170621	0.864522	0.934204	ENSG00000049768	ENSG00000049768	FOXP3	forkhead box P3 [Source:HGNC Symbol;Acc:HGNC:6106]	50943	X	-1	49250436	49264826	300292
ENSG00000049769	23	9	12	23	10	12	20.393	16.5757	8.7287	15.4601	7.9162	18.2587	14.5554	0.0873645	0.351668	0.248429	0.803803	0.898711	ENSG00000049769	ENSG00000049769	PPP1R3F	protein phosphatase 1 regulatory subunit 3F [Source:HGNC Symbol;Acc:HGNC:14944]	89801	X	1	49269843	49301461	---
ENSG00000049860	523	215	720	617	873	282	463.719	395.975	523.722	414.733	691.084	429.08	486.385	-0.136648	0.18943	-0.721364	0.470685	0.675422	ENSG00000049860	ENSG00000049860	HEXB	hexosaminidase subunit beta [Source:HGNC Symbol;Acc:HGNC:4879]	3074	5	1	74640023	74722647	606873
ENSG00000049883	304	156	422	481	429	209	269.542	287.312	306.959	323.317	339.605	318.006	307.457	-0.174747	0.155272	-1.12543	0.260408	0.474645	ENSG00000049883	ENSG00000049883	PTCD2	pentatricopeptide repeat domain 2 [Source:HGNC Symbol;Acc:HGNC:25734]	79810	5	1	72320367	72368395	615484
ENSG00000050030	1	0	0	1	7	0	0.886651	0	0	0.672177	5.54134	0	1.18336	-0.257079	0.230887	-1.11344	0.265519	NA	ENSG00000050030	ENSG00000050030	NEXMIF	neurite extension and migration factor [Source:HGNC Symbol;Acc:HGNC:29433]	340533	X	-1	74732849	74925485	300524
ENSG00000050130	317	165	421	389	441	216	281.069	303.888	306.232	261.477	349.104	328.657	305.071	-0.0688497	0.166419	-0.413714	0.679084	0.823789	ENSG00000050130	ENSG00000050130	JKAMP	JNK1/MAPK8-associated membrane protein [Source:HGNC Symbol;Acc:HGNC:20184]	51528	14	1	59484443	59505410	611176
ENSG00000050165	0	0	0	0	0	0	0	0	0	0	0	0	0	NA	NA	NA	NA	NA	ENSG00000050165	ENSG00000050165	DKK3	dickkopf WNT signaling pathway inhibitor 3 [Source:HGNC Symbol;Acc:HGNC:2893]	27122	11	-1	11963106	12009769	605416
ENSG00000050327	8	4	13	12	9	3	7.09321	7.36697	9.45609	8.06612	7.12458	4.56468	7.27861	0.124078	0.361577	0.343157	0.731481	0.855089	ENSG00000050327	ENSG00000050327	ARHGEF5	Rho guanine nucleotide exchange factor 5 [Source:HGNC Symbol;Acc:HGNC:13209]	102725117	7	1	144355288	144380632	600888
ENSG00000050344	209	80	255	229	259	108	185.31	147.339	185.485	153.928	205.03	164.329	173.57	-0.00358495	0.190491	-0.0188195	0.984985	0.992716	ENSG00000050344	ENSG00000050344	NFE2L3	nuclear factor, erythroid 2 like 3 [Source:HGNC Symbol;Acc:HGNC:7783]	9603	7	1	26152240	26187125	604135
ENSG00000050393	345	145	440	499	537	259	305.895	267.053	320.052	335.416	425.1	394.084	341.267	-0.341796	0.162018	-2.10962	0.0348914	0.118783	ENSG00000050393	ENSG00000050393	MCUR1	mitochondrial calcium uniporter regulator 1 [Source:HGNC Symbol;Acc:HGNC:21097]	63933	6	-1	13786557	13814568	616952
ENSG00000050405	441	175	570	577	497	303	391.013	322.305	414.613	387.846	393.435	461.033	395.041	-0.118774	0.158543	-0.749158	0.453762	0.661324	ENSG00000050405	ENSG00000050405	LIMA1	LIM domain and actin binding 1 [Source:HGNC Symbol;Acc:HGNC:24636]	51474	12	-1	50175788	50283546	608364
ENSG00000050426	311	168	361	452	376	209	275.749	309.413	262.588	303.824	297.649	318.006	294.538	-0.116987	0.157618	-0.742215	0.457957	0.665195	ENSG00000050426	ENSG00000050426	LETMD1	LETM1 domain containing 1 [Source:HGNC Symbol;Acc:HGNC:24241]	25875	12	1	51047962	51060424	---
ENSG00000050438	203	108	196	229	152	111	179.99	198.908	142.569	153.928	120.326	168.893	160.769	0.211268	0.1996	1.05845	0.289848	0.505715	ENSG00000050438	ENSG00000050438	SLC4A8	solute carrier family 4 member 8 [Source:HGNC Symbol;Acc:HGNC:11034]	9498	12	1	51391317	51515763	---
ENSG00000050555	33	14	32	26	13	9	29.2595	25.7844	23.2765	17.4766	10.2911	13.6941	19.9637	0.639503	0.329546	1.94055	0.0523123	0.159897	ENSG00000050555	ENSG00000050555	LAMC3	laminin subunit gamma 3 [Source:HGNC Symbol;Acc:HGNC:6494]	10319	9	1	131009082	131094473	604349
ENSG00000050628	45	28	55	313	397	168	39.8993	51.5688	40.0065	210.391	314.273	255.622	151.96	-2.3303	0.218238	-10.6778	1.29259e-26	2.23445e-23	ENSG00000050628	ENSG00000050628	PTGER3	prostaglandin E receptor 3 [Source:HGNC Symbol;Acc:HGNC:9595]	5733	1	-1	70852353	71047808	---
ENSG00000050730	0	0	1	0	0	0	0	0	0.727391	0	0	0	0.121232	0.0349057	0.124275	0.280873	0.778808	NA	ENSG00000050730	ENSG00000050730	TNIP3	TNFAIP3 interacting protein 3 [Source:HGNC Symbol;Acc:HGNC:19315]	79931	4	-1	121131408	121227466	608019
ENSG00000050748	747	380	1048	1033	1004	494	662.329	699.862	762.306	694.358	794.786	751.651	727.549	-0.0723878	0.137954	-0.524722	0.599776	0.774017	ENSG00000050748	ENSG00000050748	MAPK9	mitogen-activated protein kinase 9 [Source:HGNC Symbol;Acc:HGNC:6886]	5601	5	-1	180233143	180292099	602896
ENSG00000050767	1	1	7	0	0	2	0.886651	1.84174	5.09174	0	0	3.04312	1.81054	0.253771	0.267091	0.950128	0.342047	NA	ENSG00000050767	ENSG00000050767	COL23A1	collagen type XXIII alpha 1 chain [Source:HGNC Symbol;Acc:HGNC:22990]	91522	5	-1	178237618	178590555	610043
ENSG00000050820	12	2	25	26	11	7	10.6398	3.68349	18.1848	17.4766	8.70782	10.6509	11.5572	-0.0621081	0.359097	-0.172956	0.862686	0.933356	ENSG00000050820	ENSG00000050820	BCAR1	BCAR1, Cas family scaffolding protein [Source:HGNC Symbol;Acc:HGNC:971]	9564	16	-1	75228187	75268053	---
ENSG00000051009	287	164	359	361	239	172	254.469	302.046	261.133	242.656	189.197	261.709	251.868	0.222089	0.175861	1.26286	0.206639	0.411269	ENSG00000051009	ENSG00000051009	FAM160A2	family with sequence similarity 160 member A2 [Source:HGNC Symbol;Acc:HGNC:25378]	84067	11	-1	6211335	6234711	---
ENSG00000051108	228	84	252	325	364	140	202.157	154.706	183.303	218.457	288.15	213.019	209.965	-0.378403	0.186322	-2.03091	0.0422646	0.13652	ENSG00000051108	ENSG00000051108	HERPUD1	homocysteine inducible ER protein with ubiquitin like domain 1 [Source:HGNC Symbol;Acc:HGNC:13744]	9709	16	1	56932048	56944863	608070
ENSG00000051128	8	8	9	6	4	3	7.09321	14.7339	6.54652	4.03306	3.16648	4.56468	6.68965	0.54081	0.360058	1.50201	0.133095	0.30768	ENSG00000051128	ENSG00000051128	HOMER3	homer scaffolding protein 3 [Source:HGNC Symbol;Acc:HGNC:17514]	9454	19	-1	18929201	18941261	604800
ENSG00000051180	129	51	146	216	199	95	114.378	93.9289	106.199	145.19	157.532	144.548	126.963	-0.45847	0.1959	-2.34033	0.0192667	0.0764671	ENSG00000051180	ENSG00000051180	RAD51	RAD51 recombinase [Source:HGNC Symbol;Acc:HGNC:9817]	5888	15	1	40694774	40732339	179617
ENSG00000051341	693	364	1023	1457	1436	523	614.449	670.395	744.121	979.361	1136.77	795.777	823.478	-0.498005	0.156268	-3.18686	0.00143826	0.0106605	ENSG00000051341	ENSG00000051341	POLQ	DNA polymerase theta [Source:HGNC Symbol;Acc:HGNC:9186]	10721	3	-1	121431427	121546641	604419
ENSG00000051382	1274	655	1704	1705	1523	673	1129.59	1206.34	1239.47	1146.06	1205.64	1024.01	1158.52	0.0778925	0.131021	0.594503	0.552176	0.740031	ENSG00000051382	ENSG00000051382	PIK3CB	phosphatidylinositol-4,5-bisphosphate 3-kinase catalytic subunit beta [Source:HGNC Symbol;Acc:HGNC:8976]	5291	3	-1	138652699	138834938	602925
ENSG00000051523	615	312	677	423	330	192	545.291	574.624	492.444	284.331	261.235	292.14	408.344	0.900621	0.150192	5.99648	2.01641e-09	1.50102e-07	ENSG00000051523	ENSG00000051523	CYBA	cytochrome b-245 alpha chain [Source:HGNC Symbol;Acc:HGNC:2577]	1535	16	-1	88643283	88651152	608508
ENSG00000051596	22	7	24	23	24	12	19.5063	12.8922	17.4574	15.4601	18.9989	18.2587	17.0956	-0.0296665	0.335687	-0.0883754	0.929578	0.966524	ENSG00000051596	ENSG00000051596	THOC3	THO complex 3 [Source:HGNC Symbol;Acc:HGNC:19072]	84321	5	-1	175917873	176034680	606929
ENSG00000051620	151	61	181	232	255	99	133.884	112.346	131.658	155.945	201.863	150.635	147.722	-0.389076	0.196551	-1.97952	0.0477575	0.14974	ENSG00000051620	ENSG00000051620	HEBP2	heme binding protein 2 [Source:HGNC Symbol;Acc:HGNC:15716]	23593	6	1	138403531	138422197	605825
ENSG00000051825	1293	685	1676	2114	2140	945	1146.44	1261.59	1219.11	1420.98	1694.07	1437.88	1363.34	-0.318354	0.132375	-2.40495	0.0161748	0.0672299	ENSG00000051825	ENSG00000051825	MPHOSPH9	M-phase phosphoprotein 9 [Source:HGNC Symbol;Acc:HGNC:7215]	10198	12	-1	123152320	123244014	605501
ENSG00000052126	437	185	425	638	693	274	387.467	340.723	309.141	428.849	548.593	416.908	405.28	-0.406326	0.165183	-2.45985	0.0138995	0.059919	ENSG00000052126	ENSG00000052126	PLEKHA5	pleckstrin homology domain containing A5 [Source:HGNC Symbol;Acc:HGNC:30036]	54477	12	1	19129752	19376400	607770
ENSG00000052344	1	1	1	0	1	1	0.886651	1.84174	0.727391	0	0.79162	1.52156	0.961495	0.0697308	0.228351	0.305366	0.760087	NA	ENSG00000052344	ENSG00000052344	PRSS8	protease, serine 8 [Source:HGNC Symbol;Acc:HGNC:9491]	5652	16	-1	31131433	31135762	600823
ENSG00000052723	828	381	1106	1529	2233	690	734.147	701.704	804.495	1027.76	1767.69	1049.88	1014.28	-0.725864	0.182768	-3.9715	7.14215e-05	0.000987712	ENSG00000052723	ENSG00000052723	SIKE1	suppressor of IKBKE 1 [Source:HGNC Symbol;Acc:HGNC:26119]	80143	1	-1	114769479	114780685	611656
ENSG00000052749	842	341	1137	836	389	351	746.561	628.034	827.044	561.94	307.94	534.068	600.931	0.605034	0.191808	3.15438	0.00160842	0.011677	ENSG00000052749	ENSG00000052749	RRP12	ribosomal RNA processing 12 homolog [Source:HGNC Symbol;Acc:HGNC:29100]	23223	10	-1	97356358	97426076	---
ENSG00000052795	1100	515	1334	1077	953	528	975.317	948.498	970.34	723.934	754.414	803.384	862.648	0.334431	0.129395	2.58456	0.00975022	0.0465462	ENSG00000052795	ENSG00000052795	FNIP2	folliculin interacting protein 2 [Source:HGNC Symbol;Acc:HGNC:29280]	57600	4	1	158769138	158908049	612768
ENSG00000052802	760	384	734	1074	1178	519	673.855	707.229	533.905	721.918	932.528	789.69	726.521	-0.339404	0.156718	-2.1657	0.030334	0.106942	ENSG00000052802	ENSG00000052802	MSMO1	methylsterol monooxygenase 1 [Source:HGNC Symbol;Acc:HGNC:10545]	6307	4	1	165327623	165343160	607545
ENSG00000052841	1680	925	1856	2172	1838	902	1489.57	1703.61	1350.04	1459.97	1455	1372.45	1471.77	0.0769275	0.133464	0.576391	0.564351	0.749225	ENSG00000052841	ENSG00000052841	TTC17	tetratricopeptide repeat domain 17 [Source:HGNC Symbol;Acc:HGNC:25596]	55761	11	1	43358932	43494933	---
ENSG00000052850	0	0	1	0	2	0	0	0	0.727391	0	1.58324	0	0.385105	-0.0343379	0.151467	-0.226703	0.820655	NA	ENSG00000052850	ENSG00000052850	ALX4	ALX homeobox 4 [Source:HGNC Symbol;Acc:HGNC:450]	60529	11	-1	44260444	44310166	605420
ENSG00000053108	1	1	0	4	2	2	0.886651	1.84174	0	2.68871	1.58324	3.04312	1.67391	-0.261115	0.27584	-0.946617	0.343834	NA	ENSG00000053108	ENSG00000053108	FSTL4	follistatin like 4 [Source:HGNC Symbol;Acc:HGNC:21389]	23105	5	-1	133196455	133612564	---
ENSG00000053254	2347	1167	2834	3013	2877	1489	2080.97	2149.31	2061.43	2025.27	2277.49	2265.61	2143.35	-0.0601261	0.121974	-0.49294	0.622055	0.787406	ENSG00000053254	ENSG00000053254	FOXN3	forkhead box N3 [Source:HGNC Symbol;Acc:HGNC:1928]	1112	14	-1	89124871	89619149	602628
ENSG00000053328	0	1	1	0	0	1	0	1.84174	0.727391	0	0	1.52156	0.681783	0.0609171	0.188218	0.323652	0.746202	NA	ENSG00000053328	ENSG00000053328	METTL24	methyltransferase like 24 [Source:HGNC Symbol;Acc:HGNC:21566]	728464	6	-1	110245928	110358272	---
ENSG00000053371	248	84	279	237	259	131	219.89	154.706	202.942	159.306	205.03	199.325	190.2	0.0509703	0.190031	0.268221	0.788529	0.890206	ENSG00000053371	ENSG00000053371	AKR7A2	aldo-keto reductase family 7 member A2 [Source:HGNC Symbol;Acc:HGNC:389]	8574	1	-1	19303965	19312146	603418
ENSG00000053372	201	80	265	267	228	120	178.217	147.339	192.759	179.471	180.489	182.587	176.81	-0.0470394	0.181003	-0.259882	0.794954	0.894012	ENSG00000053372	ENSG00000053372	MRTO4	MRT4 homolog, ribosome maturation factor [Source:HGNC Symbol;Acc:HGNC:18477]	51154	1	1	19251539	19260128	---
ENSG00000053438	14	3	16	14	9	4	12.4131	5.52523	11.6383	9.41047	7.12458	6.08625	8.69965	0.220705	0.361006	0.611361	0.540961	0.73115	ENSG00000053438	ENSG00000053438	NNAT	neuronatin [Source:HGNC Symbol;Acc:HGNC:7860]	4826	20	1	37521215	37523693	603106
ENSG00000053501	60	27	100	79	74	28	53.1991	49.7271	72.7391	53.1019	58.5799	42.6037	54.9918	0.163269	0.258273	0.632157	0.527285	0.720047	ENSG00000053501	ENSG00000053501	USE1	unconventional SNARE in the ER 1 [Source:HGNC Symbol;Acc:HGNC:30882]	55850	19	1	17215346	17219829	610675
ENSG00000053524	65	31	71	86	62	23	57.6323	57.094	51.6448	57.8072	49.0804	34.9959	51.3758	0.165943	0.261618	0.634295	0.525889	0.71915	ENSG00000053524	ENSG00000053524	MCF2L2	MCF.2 cell line derived transforming sequence-like 2 [Source:HGNC Symbol;Acc:HGNC:30319]	23101	3	-1	183178043	183428778	---
ENSG00000053702	7	5	6	2	0	2	6.20656	9.20872	4.36435	1.34435	0	3.04312	4.02785	0.658279	0.336608	1.95562	0.0505094	NA	ENSG00000053702	ENSG00000053702	NRIP2	nuclear receptor interacting protein 2 [Source:HGNC Symbol;Acc:HGNC:23078]	83714	12	-1	2825348	2835544	---
ENSG00000053747	8	3	11	21	10	5	7.09321	5.52523	8.0013	14.1157	7.9162	7.60781	8.37658	-0.270851	0.361354	-0.749545	0.453529	0.66117	ENSG00000053747	ENSG00000053747	LAMA3	laminin subunit alpha 3 [Source:HGNC Symbol;Acc:HGNC:6483]	3909	18	1	23689443	23955066	600805
ENSG00000053770	674	347	890	1248	1532	631	597.603	639.085	647.378	838.876	1212.76	960.105	815.968	-0.64458	0.155399	-4.14789	3.35556e-05	0.000528934	ENSG00000053770	ENSG00000053770	AP5M1	adaptor related protein complex 5 mu 1 subunit [Source:HGNC Symbol;Acc:HGNC:20192]	55745	14	1	57268909	57298742	614368
ENSG00000053900	365	193	510	627	635	231	323.628	355.456	370.97	421.455	502.679	351.481	387.611	-0.271361	0.165371	-1.64092	0.100813	0.255614	ENSG00000053900	ENSG00000053900	ANAPC4	anaphase promoting complex subunit 4 [Source:HGNC Symbol;Acc:HGNC:19990]	29945	4	1	25377213	25418498	606947
ENSG00000053918	156	72	165	81	42	32	138.318	132.606	120.02	54.4463	33.248	48.69	87.8878	1.33949	0.233187	5.7443	9.23022e-09	5.69856e-07	ENSG00000053918	ENSG00000053918	KCNQ1	potassium voltage-gated channel subfamily Q member 1 [Source:HGNC Symbol;Acc:HGNC:6294]	3784	11	1	2444684	2849109	607542
ENSG00000054116	167	72	153	165	119	81	148.071	132.606	111.291	110.909	94.2028	123.246	120.054	0.237617	0.207238	1.14659	0.251551	0.46599	ENSG00000054116	ENSG00000054116	TRAPPC3	trafficking protein particle complex 3 [Source:HGNC Symbol;Acc:HGNC:19942]	27095	1	-1	36136570	36156053	610955
ENSG00000054118	2399	1149	2733	3085	2146	1426	2127.08	2116.16	1987.96	2073.66	1698.82	2169.75	2028.9	0.0667309	0.1341	0.497619	0.618752	0.784981	ENSG00000054118	ENSG00000054118	THRAP3	thyroid hormone receptor associated protein 3 [Source:HGNC Symbol;Acc:HGNC:22964]	9967	1	1	36224416	36305357	---
ENSG00000054148	128	47	112	100	78	51	113.491	86.5619	81.4678	67.2177	61.7464	77.5996	81.3475	0.410065	0.230706	1.77744	0.075496	0.208405	ENSG00000054148	ENSG00000054148	PHPT1	phosphohistidine phosphatase 1 [Source:HGNC Symbol;Acc:HGNC:30033]	29085	9	1	136848724	136851027	610167
ENSG00000054179	0	1	1	0	0	0	0	1.84174	0.727391	0	0	0	0.428189	0.10042	0.154633	0.649408	0.516075	NA	ENSG00000054179	ENSG00000054179	ENTPD2	ectonucleoside triphosphate diphosphohydrolase 2 [Source:HGNC Symbol;Acc:HGNC:3364]	954	9	-1	137048098	137054045	602012
ENSG00000054219	193	106	273	275	362	120	171.124	195.225	198.578	184.849	286.566	182.587	203.155	-0.201219	0.198467	-1.01387	0.310646	0.52872	ENSG00000054219	ENSG00000054219	LY75	lymphocyte antigen 75 [Source:HGNC Symbol;Acc:HGNC:6729]	4065	2	-1	159803355	159904749	604524
ENSG00000054267	778	392	906	961	1216	454	689.815	721.963	659.017	645.962	962.61	690.789	728.359	-0.146004	0.162341	-0.899371	0.368455	0.583928	ENSG00000054267	ENSG00000054267	ARID4B	AT-rich interaction domain 4B [Source:HGNC Symbol;Acc:HGNC:15550]	51742	1	-1	235131634	235328219	---
ENSG00000054277	386	195	530	507	513	230	342.247	359.14	385.517	340.794	406.101	349.959	363.96	-0.0126669	0.15462	-0.0819229	0.934708	0.968707	ENSG00000054277	ENSG00000054277	OPN3	opsin 3 [Source:HGNC Symbol;Acc:HGNC:14007]	23596	1	-1	241590102	241677376	606695
ENSG00000054282	379	162	414	468	527	164	336.041	298.362	301.14	314.579	417.184	249.536	319.474	-0.0704131	0.183285	-0.384172	0.700851	0.836377	ENSG00000054282	ENSG00000054282	SDCCAG8	serologically defined colon cancer antigen 8 [Source:HGNC Symbol;Acc:HGNC:10671]	10806	1	1	243256034	243500092	613524
ENSG00000054356	0	0	0	3	0	0	0	0	0	2.01653	0	0	0.336088	-0.0773561	0.134327	-0.575881	0.564696	NA	ENSG00000054356	ENSG00000054356	PTPRN	protein tyrosine phosphatase, receptor type N [Source:HGNC Symbol;Acc:HGNC:9676]	5798	2	-1	219289623	219309648	601773
ENSG00000054392	64	38	77	50	31	19	56.7457	69.9862	56.0091	33.6088	24.5402	28.9097	44.9666	0.869835	0.271263	3.20661	0.00134308	0.0100751	ENSG00000054392	ENSG00000054392	HHAT	hedgehog acyltransferase [Source:HGNC Symbol;Acc:HGNC:18270]	55733	1	1	210328252	210676296	605743
ENSG00000054523	1195	566	1373	1325	1033	605	1059.55	1042.43	998.708	890.634	817.743	920.545	954.934	0.231127	0.129493	1.78486	0.0742847	0.206084	ENSG00000054523	ENSG00000054523	KIF1B	kinesin family member 1B [Source:HGNC Symbol;Acc:HGNC:16636]	23095	1	1	10210805	10381603	605995
ENSG00000054598	2	0	1	0	2	0	1.7733	0	0.727391	0	1.58324	0	0.680656	0.0552345	0.194827	0.283505	0.77679	NA	ENSG00000054598	ENSG00000054598	FOXC1	forkhead box C1 [Source:HGNC Symbol;Acc:HGNC:3800]	2296	6	1	1609972	1613897	601090
ENSG00000054611	417	174	494	521	397	226	369.734	320.463	359.331	350.204	314.273	343.873	342.98	0.0613066	0.153394	0.399668	0.689401	0.829476	ENSG00000054611	ENSG00000054611	TBC1D22A	TBC1 domain family member 22A [Source:HGNC Symbol;Acc:HGNC:1309]	25771	22	1	46762617	47175699	616879
ENSG00000054654	70	31	84	91	83	49	62.0656	57.094	61.1009	61.1681	65.7045	74.5565	63.6149	-0.124221	0.239247	-0.519215	0.603611	0.776054	ENSG00000054654	ENSG00000054654	SYNE2	spectrin repeat containing nuclear envelope protein 2 [Source:HGNC Symbol;Acc:HGNC:17084]	23224	14	1	63852983	64226433	608442
ENSG00000054690	6	5	8	7	8	11	5.31991	9.20872	5.81913	4.70524	6.33296	16.7372	8.02052	-0.194861	0.361298	-0.539336	0.589655	0.76774	ENSG00000054690	ENSG00000054690	PLEKHH1	pleckstrin homology, MyTH4 and FERM domain containing H1 [Source:HGNC Symbol;Acc:HGNC:17733]	57475	14	1	67533301	67589612	---
ENSG00000054793	620	258	647	596	553	288	549.724	475.17	470.622	400.617	437.766	438.21	462.018	0.222057	0.147012	1.51047	0.130924	0.30429	ENSG00000054793	ENSG00000054793	ATP9A	ATPase phospholipid transporting 9A (putative) [Source:HGNC Symbol;Acc:HGNC:13540]	10079	20	-1	51596514	51768634	609126
ENSG00000054796	0	0	0	0	0	0	0	0	0	0	0	0	0	NA	NA	NA	NA	NA	ENSG00000054796	ENSG00000054796	SPO11	SPO11, initiator of meiotic double stranded breaks [Source:HGNC Symbol;Acc:HGNC:11250]	23626	20	1	57329759	57343994	605114
ENSG00000054803	0	0	0	0	0	0	0	0	0	0	0	0	0	NA	NA	NA	NA	NA	ENSG00000054803	ENSG00000054803	CBLN4	cerebellin 4 precursor [Source:HGNC Symbol;Acc:HGNC:16231]	140689	20	-1	55997440	56005472	615029
ENSG00000054938	0	0	1	0	0	0	0	0	0.727391	0	0	0	0.121232	0.0349057	0.124275	0.280873	0.778808	NA	ENSG00000054938	ENSG00000054938	CHRDL2	chordin like 2 [Source:HGNC Symbol;Acc:HGNC:24168]	25884	11	-1	74696429	74731385	613127
ENSG00000054965	421	196	495	554	447	262	373.28	360.982	360.059	372.386	353.854	398.649	369.868	-0.0342936	0.148406	-0.231081	0.817252	0.906554	ENSG00000054965	ENSG00000054965	FAM168A	family with sequence similarity 168 member A [Source:HGNC Symbol;Acc:HGNC:28999]	23201	11	-1	73400487	73598189	616316
ENSG00000054967	340	158	383	335	165	118	301.461	290.995	278.591	225.179	130.617	179.544	234.398	0.645133	0.193411	3.33555	0.000851313	0.00702521	ENSG00000054967	ENSG00000054967	RELT	RELT, TNF receptor [Source:HGNC Symbol;Acc:HGNC:13764]	84957	11	1	73376264	73397474	611211
ENSG00000054983	1234	579	1787	862	903	463	1094.13	1066.37	1299.85	579.416	714.833	704.483	909.846	0.762592	0.146091	5.21997	1.78954e-07	7.25045e-06	ENSG00000054983	ENSG00000054983	GALC	galactosylceramidase [Source:HGNC Symbol;Acc:HGNC:4115]	2581	14	-1	87837820	87993665	---
ENSG00000055044	1085	542	1324	1821	2545	843	962.017	998.225	963.066	1224.03	2014.67	1282.68	1240.78	-0.592861	0.171947	-3.44792	0.000564912	0.00518213	ENSG00000055044	ENSG00000055044	NOP58	NOP58 ribonucleoprotein [Source:HGNC Symbol;Acc:HGNC:29926]	51602	2	1	202265716	202303666	616742
ENSG00000055070	707	309	880	1581	1127	625	626.863	569.099	640.104	1062.71	892.156	950.976	790.318	-0.634399	0.138553	-4.57873	4.67807e-06	0.000107553	ENSG00000055070	ENSG00000055070	SZRD1	SUZ RNA binding domain containing 1 [Source:HGNC Symbol;Acc:HGNC:30232]	26099	1	1	16352575	16398145	---
ENSG00000055118	1074	521	1406	3099	2038	1670	952.264	959.548	1022.71	2083.08	1613.32	2541.01	1528.65	-1.03045	0.158385	-6.50601	7.71732e-11	8.28042e-09	ENSG00000055118	ENSG00000055118	KCNH2	potassium voltage-gated channel subfamily H member 2 [Source:HGNC Symbol;Acc:HGNC:6251]	3757	7	-1	150944961	150978315	152427
ENSG00000055130	1477	750	1815	1872	1842	929	1309.58	1381.31	1320.22	1258.31	1458.16	1413.53	1356.85	-0.0408908	0.127591	-0.320483	0.748602	0.86612	ENSG00000055130	ENSG00000055130	CUL1	cullin 1 [Source:HGNC Symbol;Acc:HGNC:2551]	8454	7	1	148697914	148801036	603134
ENSG00000055147	190	104	238	380	510	164	168.464	191.541	173.119	255.427	403.726	249.536	240.302	-0.717127	0.197163	-3.63723	0.00027559	0.00293126	ENSG00000055147	ENSG00000055147	FAM114A2	family with sequence similarity 114 member A2 [Source:HGNC Symbol;Acc:HGNC:1333]	10827	5	-1	153990128	154038936	---
ENSG00000055163	5059	2373	6146	4412	3378	2243	4485.57	4370.46	4470.55	2965.64	2674.09	3412.86	3729.86	0.540805	0.129104	4.18891	2.80294e-05	0.000455676	ENSG00000055163	ENSG00000055163	CYFIP2	cytoplasmic FMR1 interacting protein 2 [Source:HGNC Symbol;Acc:HGNC:13760]	26999	5	1	157266079	157395595	---
ENSG00000055208	2504	1325	3263	3377	3215	1707	2220.18	2440.31	2373.48	2269.94	2545.06	2597.31	2407.71	-0.0731499	0.124	-0.589921	0.555244	0.742584	ENSG00000055208	ENSG00000055208	TAB2	TGF-beta activated kinase 1/MAP3K7 binding protein 2 [Source:HGNC Symbol;Acc:HGNC:17075]	23118	6	1	149218641	149411613	---
ENSG00000055211	109	47	120	157	146	82	96.645	86.5619	87.287	105.532	115.577	124.768	102.728	-0.311928	0.207955	-1.49998	0.13362	0.3083	ENSG00000055211	ENSG00000055211	GINM1	glycoprotein integral membrane 1 [Source:HGNC Symbol;Acc:HGNC:21074]	116254	6	1	149566294	149591748	---
ENSG00000055332	2097	1090	2942	3181	4018	1607	1859.31	2007.5	2139.99	2138.19	3180.73	2445.15	2295.14	-0.352964	0.152774	-2.31036	0.0208681	0.0812082	ENSG00000055332	ENSG00000055332	EIF2AK2	eukaryotic translation initiation factor 2 alpha kinase 2 [Source:HGNC Symbol;Acc:HGNC:9437]	5610	2	-1	37099210	37157065	176871
ENSG00000055483	1183	573	1471	1509	1079	700	1048.91	1055.32	1069.99	1014.31	854.158	1065.09	1017.96	0.111665	0.135873	0.821836	0.41117	0.624096	ENSG00000055483	ENSG00000055483	USP36	ubiquitin specific peptidase 36 [Source:HGNC Symbol;Acc:HGNC:20062]	57602	17	-1	78787381	78841441	---
ENSG00000055609	8110	4123	10736	9325	7907	3791	7190.74	7593.51	7809.27	6268.05	6259.34	5768.24	6814.86	0.295984	0.116382	2.54322	0.0109837	0.0506623	ENSG00000055609	ENSG00000055609	KMT2C	lysine methyltransferase 2C [Source:HGNC Symbol;Acc:HGNC:13726]	58508	7	-1	152134922	152436005	---
ENSG00000055732	2	2	0	3	0	1	1.7733	3.68349	0	2.01653	0	1.52156	1.49915	0.0682341	0.253724	0.26893	0.787983	NA	ENSG00000055732	ENSG00000055732	MCOLN3	mucolipin 3 [Source:HGNC Symbol;Acc:HGNC:13358]	55283	1	-1	85018082	85048499	607400
ENSG00000055813	1	0	0	0	0	0	0.886651	0	0	0	0	0	0.147775	0.0349057	0.124275	0.280873	0.778808	NA	ENSG00000055813	ENSG00000055813	CCDC85A	coiled-coil domain containing 85A [Source:HGNC Symbol;Acc:HGNC:29400]	114800	2	1	56184123	56386173	---
ENSG00000055917	3806	1786	5395	5043	5230	2207	3374.6	3289.35	3924.28	3389.79	4140.17	3358.09	3579.38	-0.0384629	0.136166	-0.28247	0.777583	0.883555	ENSG00000055917	ENSG00000055917	PUM2	pumilio RNA binding family member 2 [Source:HGNC Symbol;Acc:HGNC:14958]	23369	2	-1	20248691	20352234	---
ENSG00000055950	135	51	188	192	177	91	119.698	93.9289	136.75	129.058	140.117	138.462	126.336	-0.177745	0.202203	-0.879042	0.379379	0.594218	ENSG00000055950	ENSG00000055950	MRPL43	mitochondrial ribosomal protein L43 [Source:HGNC Symbol;Acc:HGNC:14517]	84545	10	-1	100969458	100987515	611848
ENSG00000055955	12	5	10	3	4	3	10.6398	9.20872	7.27391	2.01653	3.16648	4.56468	6.14502	0.655137	0.35887	1.82555	0.0679175	0.193243	ENSG00000055955	ENSG00000055955	ITIH4	inter-alpha-trypsin inhibitor heavy chain family member 4 [Source:HGNC Symbol;Acc:HGNC:6169]	3700	3	-1	52812975	52831479	600564
ENSG00000055957	0	0	0	0	0	0	0	0	0	0	0	0	0	NA	NA	NA	NA	NA	ENSG00000055957	ENSG00000055957	ITIH1	inter-alpha-trypsin inhibitor heavy chain 1 [Source:HGNC Symbol;Acc:HGNC:6166]	3697	3	1	52777592	52792068	147270
ENSG00000056050	53	30	90	143	190	63	46.9925	55.2523	65.4652	96.1212	150.408	95.8584	85.0162	-0.89727	0.243016	-3.69223	0.000222296	0.0024598	ENSG00000056050	ENSG00000056050	HPF1	histone PARylation factor 1 [Source:HGNC Symbol;Acc:HGNC:26051]	54969	4	-1	169729465	169757953	616614
ENSG00000056097	2427	1236	3054	4006	4756	1991	2151.9	2276.39	2221.45	2692.74	3764.94	3029.43	2689.48	-0.492469	0.142168	-3.46399	0.000532226	0.00493761	ENSG00000056097	ENSG00000056097	ZFR	zinc finger RNA binding protein [Source:HGNC Symbol;Acc:HGNC:17277]	51663	5	-1	32354350	32444761	615635
ENSG00000056277	573	261	773	909	1140	417	508.051	480.695	562.273	611.008	902.447	634.491	616.494	-0.441972	0.167128	-2.64451	0.00818094	0.0409877	ENSG00000056277	ENSG00000056277	ZNF280C	zinc finger protein 280C [Source:HGNC Symbol;Acc:HGNC:25955]	55609	X	-1	130202711	130268899	---
ENSG00000056291	0	0	0	0	0	0	0	0	0	0	0	0	0	NA	NA	NA	NA	NA	ENSG00000056291	ENSG00000056291	NPFFR2	neuropeptide FF receptor 2 [Source:HGNC Symbol;Acc:HGNC:4525]	10886	4	1	72031804	72148067	607449
ENSG00000056487	0	0	0	0	1	0	0	0	0	0	0.79162	0	0.131937	-0.0236784	0.124275	-0.190531	0.848893	NA	ENSG00000056487	ENSG00000056487	PHF21B	PHD finger protein 21B [Source:HGNC Symbol;Acc:HGNC:25161]	112885	22	-1	44881162	45009999	616727
ENSG00000056558	32	18	27	32	12	19	28.3728	33.1514	19.6396	21.5097	9.49944	28.9097	23.5138	0.315169	0.33134	0.951194	0.341506	0.557821	ENSG00000056558	ENSG00000056558	TRAF1	TNF receptor associated factor 1 [Source:HGNC Symbol;Acc:HGNC:12031]	7185	9	-1	120902393	120929173	601711
ENSG00000056586	1879	870	2450	2289	2331	1106	1666.02	1602.32	1782.11	1538.61	1845.27	1682.85	1686.19	-0.00315315	0.12976	-0.0242998	0.980613	0.991504	ENSG00000056586	ENSG00000056586	RC3H2	ring finger and CCCH-type domains 2 [Source:HGNC Symbol;Acc:HGNC:21461]	54542	9	-1	122844556	122905341	615231
ENSG00000056736	36	17	35	67	51	34	31.9195	31.3096	25.4587	45.0358	40.3726	51.7331	37.6382	-0.511048	0.282119	-1.81146	0.0700694	0.19798	ENSG00000056736	ENSG00000056736	IL17RB	interleukin 17 receptor B [Source:HGNC Symbol;Acc:HGNC:18015]	55540	3	1	53846580	53865800	---
ENSG00000056972	320	154	433	392	343	167	283.728	283.628	314.96	263.493	271.526	254.101	278.573	0.154328	0.158085	0.97624	0.328946	0.544904	ENSG00000056972	ENSG00000056972	TRAF3IP2	TRAF3 interacting protein 2 [Source:HGNC Symbol;Acc:HGNC:1343]	10758	6	-1	111556454	111606278	607043
ENSG00000056998	41	25	48	57	46	20	36.3527	46.0436	34.9148	38.3141	36.4145	30.4312	37.0785	0.0959714	0.281853	0.340502	0.733479	0.855945	ENSG00000056998	ENSG00000056998	GYG2	glycogenin 2 [Source:HGNC Symbol;Acc:HGNC:4700]	8908	X	1	2828788	2882820	---
ENSG00000057019	392	194	527	754	821	335	347.567	357.298	383.335	506.821	649.92	509.723	459.111	-0.585316	0.15619	-3.74746	0.000178637	0.00205717	ENSG00000057019	ENSG00000057019	DCBLD2	discoidin, CUB and LCCL domain containing 2 [Source:HGNC Symbol;Acc:HGNC:24627]	131566	3	-1	98795941	98901689	608698
ENSG00000057149	0	0	0	0	0	0	0	0	0	0	0	0	0	NA	NA	NA	NA	NA	ENSG00000057149	ENSG00000057149	SERPINB3	serpin family B member 3 [Source:HGNC Symbol;Acc:HGNC:10569]	6317	18	-1	63655197	63661963	600517
ENSG00000057252	449	240	598	992	1367	490	398.106	442.018	434.98	666.799	1082.14	745.565	628.269	-0.910209	0.174839	-5.20597	1.92981e-07	7.67878e-06	ENSG00000057252	ENSG00000057252	SOAT1	sterol O-acyltransferase 1 [Source:HGNC Symbol;Acc:HGNC:11177]	6646	1	1	179293714	179358680	102642
ENSG00000057294	73	32	97	130	120	55	64.7256	58.9358	70.557	87.383	94.9944	83.6859	76.7136	-0.396	0.226754	-1.74639	0.0807437	0.218623	ENSG00000057294	ENSG00000057294	PKP2	plakophilin 2 [Source:HGNC Symbol;Acc:HGNC:9024]	5318	12	-1	32790745	32896840	602861
ENSG00000057468	4	2	2	3	0	0	3.54661	3.68349	1.45478	2.01653	0	0	1.78357	0.308156	0.27553	1.11841	0.263392	NA	ENSG00000057468	ENSG00000057468	MSH4	mutS homolog 4 [Source:HGNC Symbol;Acc:HGNC:7327]	4438	1	1	75796882	75913238	602105
ENSG00000057593	0	1	1	1	0	0	0	1.84174	0.727391	0.672177	0	0	0.540219	0.0692084	0.177078	0.390835	0.695919	NA	ENSG00000057593	ENSG00000057593	F7	coagulation factor VII [Source:HGNC Symbol;Acc:HGNC:3544]	2155	13	1	113105788	113120681	613878
ENSG00000057608	2756	1328	3050	3511	3906	1729	2443.61	2445.84	2218.54	2360.01	3092.07	2630.78	2531.81	-0.179167	0.136232	-1.31517	0.188453	0.387057	ENSG00000057608	ENSG00000057608	GDI2	GDP dissociation inhibitor 2 [Source:HGNC Symbol;Acc:HGNC:4227]	2665	10	-1	5765223	5842132	600767
ENSG00000057657	46	12	66	45	40	14	40.786	22.1009	48.0078	30.2479	31.6648	21.3019	32.3516	0.337667	0.302991	1.11445	0.265087	0.480738	ENSG00000057657	ENSG00000057657	PRDM1	PR/SET domain 1 [Source:HGNC Symbol;Acc:HGNC:9346]	639	6	1	106086320	106109939	603423
ENSG00000057663	229	114	353	349	335	128	203.043	209.959	256.769	234.59	265.193	194.76	227.386	-0.0511442	0.180947	-0.282648	0.777447	0.883546	ENSG00000057663	ENSG00000057663	ATG5	autophagy related 5 [Source:HGNC Symbol;Acc:HGNC:589]	9474	6	-1	106045423	106325791	604261
ENSG00000057704	32	16	37	11	8	9	28.3728	29.4679	26.9135	7.39394	6.33296	13.6941	18.6959	1.14222	0.337423	3.38513	0.000711436	0.00612536	ENSG00000057704	ENSG00000057704	TMCC3	transmembrane and coiled-coil domain family 3 [Source:HGNC Symbol;Acc:HGNC:29199]	57458	12	-1	94567124	94650562	617459
ENSG00000057757	175	81	186	351	306	150	155.164	149.181	135.295	235.934	242.236	228.234	191.007	-0.646687	0.174708	-3.70152	0.000214312	0.00238844	ENSG00000057757	ENSG00000057757	PITHD1	PITH domain containing 1 [Source:HGNC Symbol;Acc:HGNC:25022]	57095	1	1	23778405	23788232	---
ENSG00000057935	217	114	256	261	235	114	192.403	209.959	186.212	175.438	186.031	173.458	187.25	0.121183	0.173919	0.696776	0.485943	0.6873	ENSG00000057935	ENSG00000057935	MTA3	metastasis associated 1 family member 3 [Source:HGNC Symbol;Acc:HGNC:23784]	57504	2	1	42494569	42756947	609050
ENSG00000058056	737	385	951	1082	1057	498	653.462	709.071	691.749	727.295	836.742	757.738	729.343	-0.171878	0.135733	-1.26629	0.205408	0.409868	ENSG00000058056	ENSG00000058056	USP13	ubiquitin specific peptidase 13 (isopeptidase T-3) [Source:HGNC Symbol;Acc:HGNC:12611]	8975	3	1	179652755	179789401	---
ENSG00000058063	1814	859	2526	3088	3275	1376	1608.39	1582.06	1837.39	2075.68	2592.56	2093.67	1964.96	-0.410545	0.138435	-2.96562	0.0030207	0.0191119	ENSG00000058063	ENSG00000058063	ATP11B	ATPase phospholipid transporting 11B (putative) [Source:HGNC Symbol;Acc:HGNC:13553]	23200	3	1	182793500	182921635	605869
ENSG00000058085	0	0	0	1	0	0	0	0	0	0.672177	0	0	0.112029	-0.0236784	0.124275	-0.190531	0.848893	NA	ENSG00000058085	ENSG00000058085	LAMC2	laminin subunit gamma 2 [Source:HGNC Symbol;Acc:HGNC:6493]	3918	1	1	183186238	183244900	150292
ENSG00000058091	131	60	179	173	199	63	116.151	110.505	130.203	116.287	157.532	95.8584	121.089	-0.0515626	0.214655	-0.240211	0.810166	0.902222	ENSG00000058091	ENSG00000058091	CDK14	cyclin dependent kinase 14 [Source:HGNC Symbol;Acc:HGNC:8883]	5218	7	1	90466424	91210590	610679
ENSG00000058262	3162	1451	4026	4284	2971	2328	2803.59	2672.37	2928.48	2879.6	2351.9	3542.2	2863.02	-0.057396	0.15004	-0.382539	0.702062	0.837138	ENSG00000058262	ENSG00000058262	SEC61A1	Sec61 translocon alpha 1 subunit [Source:HGNC Symbol;Acc:HGNC:18276]	29927	3	1	128051641	128071683	609213
ENSG00000058272	2233	1139	2639	3011	2939	1292	1979.89	2097.75	1919.59	2023.92	2326.57	1965.86	2052.26	-0.0741409	0.127481	-0.581582	0.560849	0.74687	ENSG00000058272	ENSG00000058272	PPP1R12A	protein phosphatase 1 regulatory subunit 12A [Source:HGNC Symbol;Acc:HGNC:7618]	4659	12	-1	79773563	79935460	---
ENSG00000058335	5	2	8	25	8	6	4.43326	3.68349	5.81913	16.8044	6.33296	9.12937	7.70044	-0.566638	0.361355	-1.56809	0.116859	0.282751	ENSG00000058335	ENSG00000058335	RASGRF1	Ras protein specific guanine nucleotide releasing factor 1 [Source:HGNC Symbol;Acc:HGNC:9875]	5923	15	-1	78959947	79090773	606600
ENSG00000058404	3	0	2	2	3	0	2.65995	0	1.45478	1.34435	2.37486	0	1.30566	0.0240469	0.255197	0.094229	0.924927	NA	ENSG00000058404	ENSG00000058404	CAMK2B	calcium/calmodulin dependent protein kinase II beta [Source:HGNC Symbol;Acc:HGNC:1461]	816	7	-1	44217150	44334577	607707
ENSG00000058453	136	60	144	135	73	58	120.585	110.505	104.744	90.7438	57.7883	88.2506	95.436	0.455626	0.225673	2.01897	0.0434903	0.13951	ENSG00000058453	ENSG00000058453	CROCC	ciliary rootlet coiled-coil, rootletin [Source:HGNC Symbol;Acc:HGNC:21299]	9696	1	1	16740273	16972979	615776
ENSG00000058600	618	284	739	691	529	301	547.951	523.055	537.542	464.474	418.767	457.99	491.63	0.2539	0.140865	1.80243	0.0714773	0.200894	ENSG00000058600	ENSG00000058600	POLR3E	RNA polymerase III subunit E [Source:HGNC Symbol;Acc:HGNC:30347]	101060521	16	1	22297375	22335103	---
ENSG00000058668	3436	1541	4521	3545	3022	1559	3046.53	2838.13	3288.54	2382.87	2392.28	2372.11	2720.08	0.350665	0.121177	2.89384	0.00380563	0.0228779	ENSG00000058668	ENSG00000058668	ATP2B4	ATPase plasma membrane Ca2+ transporting 4 [Source:HGNC Symbol;Acc:HGNC:817]	493	1	1	203626561	203744081	108732
ENSG00000058673	20	6	14	20	17	6	17.733	11.0505	10.1835	13.4435	13.4575	9.12937	12.4996	0.0596095	0.35248	0.169114	0.865707	0.934999	ENSG00000058673	ENSG00000058673	ZC3H11A	zinc finger CCCH-type containing 11A [Source:HGNC Symbol;Acc:HGNC:29093]	9877	1	1	203795654	203854999	613513
ENSG00000058729	226	135	262	422	504	184	200.383	248.635	190.577	283.659	398.976	279.967	267.033	-0.56346	0.185557	-3.03658	0.00239275	0.0160114	ENSG00000058729	ENSG00000058729	RIOK2	RIO kinase 2 [Source:HGNC Symbol;Acc:HGNC:18999]	55781	5	-1	97160867	97183260	---
ENSG00000058799	158	71	215	177	214	91	140.091	130.764	156.389	118.975	169.407	138.462	142.348	0.00938953	0.200051	0.0469357	0.962564	0.983408	ENSG00000058799	ENSG00000058799	YIPF1	Yip1 domain family member 1 [Source:HGNC Symbol;Acc:HGNC:25231]	54432	1	-1	53851719	53889834	---
ENSG00000058804	1260	614	1811	2380	2360	1088	1117.18	1130.83	1317.31	1599.78	1868.22	1655.46	1448.13	-0.502876	0.134542	-3.73769	0.000185717	0.00212143	ENSG00000058804	ENSG00000058804	NDC1	NDC1 transmembrane nucleoporin [Source:HGNC Symbol;Acc:HGNC:25525]	55706	1	-1	53765460	53838860	610115
ENSG00000058866	49	32	59	93	78	35	43.4459	58.9358	42.9161	62.5124	61.7464	53.2547	53.8019	-0.280671	0.255351	-1.09916	0.2717	0.487555	ENSG00000058866	ENSG00000058866	DGKG	diacylglycerol kinase gamma [Source:HGNC Symbol;Acc:HGNC:2853]	1608	3	-1	186105668	186362237	601854
ENSG00000059122	303	135	329	262	163	148	268.655	248.635	239.312	176.11	129.034	225.191	214.49	0.486632	0.195332	2.49131	0.0127273	0.0562372	ENSG00000059122	ENSG00000059122	FLYWCH1	FLYWCH-type zinc finger 1 [Source:HGNC Symbol;Acc:HGNC:25404]	84256	16	1	2911937	2951208	---
ENSG00000059145	291	116	287	281	168	124	258.016	213.642	208.761	188.882	132.992	188.674	198.494	0.390744	0.19066	2.04943	0.0404204	0.132559	ENSG00000059145	ENSG00000059145	UNKL	unkempt family like zinc finger [Source:HGNC Symbol;Acc:HGNC:14184]	64718	16	-1	1363205	1414751	617463
ENSG00000059377	423	213	483	520	310	215	375.054	392.291	351.33	349.532	245.402	327.136	340.124	0.261387	0.168931	1.5473	0.12179	0.290243	ENSG00000059377	ENSG00000059377	TBXAS1	thromboxane A synthase 1 [Source:HGNC Symbol;Acc:HGNC:11609]	6916	7	1	139777051	140020325	274180
ENSG00000059378	256	118	345	260	184	114	226.983	217.326	250.95	174.766	145.658	173.458	198.19	0.470305	0.176513	2.66441	0.0077123	0.0393016	ENSG00000059378	ENSG00000059378	PARP12	poly(ADP-ribose) polymerase family member 12 [Source:HGNC Symbol;Acc:HGNC:21919]	64761	7	-1	140023744	140063721	612481
ENSG00000059573	1516	646	1998	1877	1179	914	1344.16	1189.77	1453.33	1261.68	933.32	1390.71	1262.16	0.149533	0.157989	0.94648	0.343904	0.559814	ENSG00000059573	ENSG00000059573	ALDH18A1	aldehyde dehydrogenase 18 family member A1 [Source:HGNC Symbol;Acc:HGNC:9722]	5832	10	-1	95605929	95656706	138250
ENSG00000059588	1174	634	1315	1502	1195	587	1040.93	1167.67	956.52	1009.61	945.986	893.157	1002.31	0.141133	0.136246	1.03587	0.300264	0.516932	ENSG00000059588	ENSG00000059588	TARBP1	TAR (HIV-1) RNA binding protein 1 [Source:HGNC Symbol;Acc:HGNC:11568]	6894	1	-1	234391313	234479103	605052
ENSG00000059691	249	117	378	261	222	154	220.776	215.484	274.954	175.438	175.74	234.32	216.119	0.280308	0.184868	1.51626	0.129453	0.302352	ENSG00000059691	ENSG00000059691	GATB	glutamyl-tRNA amidotransferase subunit B [Source:HGNC Symbol;Acc:HGNC:8849]	5188	4	-1	151670504	151761023	603645
ENSG00000059728	471	253	683	610	621	285	417.613	465.961	496.808	410.028	491.596	433.645	452.608	0.045397	0.151562	0.299528	0.764537	0.8768	ENSG00000059728	ENSG00000059728	MXD1	MAX dimerization protein 1 [Source:HGNC Symbol;Acc:HGNC:6761]	4084	2	1	69897688	69942945	600021
ENSG00000059758	721	362	922	1007	1112	445	639.276	666.711	670.655	676.882	880.281	677.095	701.817	-0.171142	0.148731	-1.15068	0.249862	0.464606	ENSG00000059758	ENSG00000059758	CDK17	cyclin dependent kinase 17 [Source:HGNC Symbol;Acc:HGNC:8750]	5128	12	-1	96278261	96400560	603440
ENSG00000059769	47	24	53	88	105	41	41.6726	44.2018	38.5517	59.1515	83.1201	62.384	54.847	-0.623839	0.25736	-2.424	0.0153507	0.0646173	ENSG00000059769	ENSG00000059769	DNAJC25	DnaJ heat shock protein family (Hsp40) member C25 [Source:HGNC Symbol;Acc:HGNC:34187]	548645	9	1	111631352	111654351	---
ENSG00000059804	697	365	1135	836	671	419	617.996	672.236	825.589	561.94	531.177	637.534	641.079	0.281824	0.15409	1.82896	0.0674062	0.192141	ENSG00000059804	ENSG00000059804	SLC2A3	solute carrier family 2 member 3 [Source:HGNC Symbol;Acc:HGNC:11007]	6515	12	-1	7919230	7936275	138170
ENSG00000059915	11	4	11	6	6	4	9.75317	7.36697	8.0013	4.03306	4.74972	6.08625	6.66508	0.37669	0.361001	1.04346	0.296736	0.513243	ENSG00000059915	ENSG00000059915	PSD	pleckstrin and Sec7 domain containing [Source:HGNC Symbol;Acc:HGNC:9507]	5662	10	-1	102402617	102421539	602327
ENSG00000060069	349	134	341	380	316	191	309.441	246.794	248.04	255.427	250.152	290.618	266.745	0.0231344	0.168812	0.137042	0.890998	0.947659	ENSG00000060069	ENSG00000060069	CTDP1	CTD phosphatase subunit 1 [Source:HGNC Symbol;Acc:HGNC:2498]	9150	18	1	79679801	79756623	604927
ENSG00000060138	1110	518	1470	1776	1925	767	984.183	954.023	1069.27	1193.79	1523.87	1167.04	1148.69	-0.353731	0.144251	-2.45219	0.014199	0.0610242	ENSG00000060138	ENSG00000060138	YBX3	Y-box binding protein 3 [Source:HGNC Symbol;Acc:HGNC:2428]	8531	12	-1	10699089	10723312	603437
ENSG00000060140	33	15	27	38	32	15	29.2595	27.6261	19.6396	25.5427	25.3318	22.8234	25.0372	0.0217999	0.311933	0.0698865	0.944284	0.973247	ENSG00000060140	ENSG00000060140	STYK1	serine/threonine/tyrosine kinase 1 [Source:HGNC Symbol;Acc:HGNC:18889]	55359	12	-1	10618939	10674318	611433
ENSG00000060237	8295	4060	11663	12373	10920	5936	7354.77	7477.48	8483.57	8316.84	8644.49	9031.99	8218.19	-0.151909	0.120403	-1.26167	0.207067	0.411752	ENSG00000060237	ENSG00000060237	WNK1	WNK lysine deficient protein kinase 1 [Source:HGNC Symbol;Acc:HGNC:14540]	65125	12	1	752593	911452	605232
ENSG00000060303	1	0	1	0	0	0	0.886651	0	0.727391	0	0	0	0.269007	0.0741097	0.133801	0.553879	0.579661	NA	ENSG00000060303	ENSG00000060303	RPS17P5	ribosomal protein S17 pseudogene 5 [Source:HGNC Symbol;Acc:HGNC:21352]	---	6	-1	50857255	50857662	---
ENSG00000060339	1669	861	2023	2708	2597	1173	1479.82	1585.74	1471.51	1820.25	2055.84	1784.79	1699.66	-0.311122	0.126453	-2.46037	0.0138794	0.0599093	ENSG00000060339	ENSG00000060339	CCAR1	cell division cycle and apoptosis regulator 1 [Source:HGNC Symbol;Acc:HGNC:24236]	55749	10	1	68721012	68792377	612569
ENSG00000060491	269	124	294	272	160	116	238.509	228.376	213.853	182.832	126.659	176.501	194.455	0.453841	0.187521	2.42022	0.0155112	0.0651519	ENSG00000060491	ENSG00000060491	OGFR	opioid growth factor receptor [Source:HGNC Symbol;Acc:HGNC:15768]	11054	20	1	62804835	62814000	606459
ENSG00000060558	1452	688	1681	1490	935	795	1287.42	1267.12	1222.74	1001.54	740.165	1209.64	1121.44	0.34023	0.162856	2.08915	0.0366946	0.12341	ENSG00000060558	ENSG00000060558	GNA15	G protein subunit alpha 15 [Source:HGNC Symbol;Acc:HGNC:4383]	2769	19	1	3136193	3163769	139314
ENSG00000060566	0	0	0	0	0	0	0	0	0	0	0	0	0	NA	NA	NA	NA	NA	ENSG00000060566	ENSG00000060566	CREB3L3	cAMP responsive element binding protein 3 like 3 [Source:HGNC Symbol;Acc:HGNC:18855]	84699	19	1	4153601	4173054	611998
ENSG00000060642	157	84	236	208	167	130	139.204	154.706	171.664	139.813	132.201	197.803	155.899	0.00594241	0.20113	0.0295451	0.97643	0.989236	ENSG00000060642	ENSG00000060642	PIGV	phosphatidylinositol glycan anchor biosynthesis class V [Source:HGNC Symbol;Acc:HGNC:26031]	55650	1	1	26787472	26798398	610274
ENSG00000060656	2	2	2	6	3	1	1.7733	3.68349	1.45478	4.03306	2.37486	1.52156	2.47351	-0.0892389	0.313611	-0.284553	0.775987	NA	ENSG00000060656	ENSG00000060656	PTPRU	protein tyrosine phosphatase, receptor type U [Source:HGNC Symbol;Acc:HGNC:9683]	10076	1	1	29236516	29326813	602454
ENSG00000060688	455	189	539	627	551	274	403.426	348.089	392.064	421.455	436.183	416.908	403.021	-0.14474	0.147304	-0.982598	0.325805	0.542559	ENSG00000060688	ENSG00000060688	SNRNP40	small nuclear ribonucleoprotein U5 subunit 40 [Source:HGNC Symbol;Acc:HGNC:30857]	9410	1	-1	31259568	31296782	607797
ENSG00000060709	4	1	2	0	0	0	3.54661	1.84174	1.45478	0	0	0	1.14052	0.378795	0.233571	1.62176	0.104856	NA	ENSG00000060709	ENSG00000060709	RIMBP2	RIMS binding protein 2 [Source:HGNC Symbol;Acc:HGNC:30339]	23504	12	-1	130396137	130517917	611602
ENSG00000060718	0	0	0	0	0	0	0	0	0	0	0	0	0	NA	NA	NA	NA	NA	ENSG00000060718	ENSG00000060718	COL11A1	collagen type XI alpha 1 chain [Source:HGNC Symbol;Acc:HGNC:2186]	1301	1	-1	102876467	103108496	120280
ENSG00000060749	2730	1517	3688	5320	6423	2562	2420.56	2793.92	2682.62	3575.98	5084.58	3898.24	3409.32	-0.640937	0.14755	-4.34386	1.40003e-05	0.000258954	ENSG00000060749	ENSG00000060749	QSER1	glutamine and serine rich 1 [Source:HGNC Symbol;Acc:HGNC:26154]	79832	11	1	32893178	32993316	---
ENSG00000060762	70	40	100	139	184	71	62.0656	73.6697	72.7391	93.4325	145.658	108.031	92.5993	-0.657976	0.229905	-2.86194	0.00421052	0.0247216	ENSG00000060762	ENSG00000060762	MPC1	mitochondrial pyruvate carrier 1 [Source:HGNC Symbol;Acc:HGNC:21606]	51660	6	-1	166364919	166383013	---
ENSG00000060971	290	104	272	216	131	100	257.129	191.541	197.85	145.19	103.702	152.156	174.595	0.644216	0.200136	3.21889	0.00128686	0.00976632	ENSG00000060971	ENSG00000060971	ACAA1	acetyl-CoA acyltransferase 1 [Source:HGNC Symbol;Acc:HGNC:82]	30	3	-1	38103129	38137242	604054
ENSG00000060982	6443	3060	9136	7988	10470	3733	5712.7	5635.73	6645.45	5369.35	8288.26	5679.99	6221.91	-0.0984628	0.160442	-0.613698	0.539415	0.730379	ENSG00000060982	ENSG00000060982	BCAT1	branched chain amino acid transaminase 1 [Source:HGNC Symbol;Acc:HGNC:976]	586	12	-1	24810022	24949459	113520
ENSG00000061273	1104	503	1346	1416	709	666	978.863	926.397	979.069	951.802	561.259	1013.36	901.792	0.181565	0.180701	1.00478	0.315004	0.532642	ENSG00000061273	ENSG00000061273	HDAC7	histone deacetylase 7 [Source:HGNC Symbol;Acc:HGNC:14067]	51564	12	-1	47782722	47833132	606542
ENSG00000061337	1	1	4	3	0	0	0.886651	1.84174	2.90957	2.01653	0	0	1.27575	0.176098	0.247955	0.7102	0.47758	NA	ENSG00000061337	ENSG00000061337	LZTS1	leucine zipper tumor suppressor 1 [Source:HGNC Symbol;Acc:HGNC:13861]	11178	8	-1	20246165	20303963	606551
ENSG00000061455	0	0	2	1	0	0	0	0	1.45478	0.672177	0	0	0.354493	0.0410098	0.147521	0.277994	0.781017	NA	ENSG00000061455	ENSG00000061455	PRDM6	PR/SET domain 6 [Source:HGNC Symbol;Acc:HGNC:9350]	93166	5	1	123089121	123194266	616982
ENSG00000061492	0	0	0	0	0	0	0	0	0	0	0	0	0	NA	NA	NA	NA	NA	ENSG00000061492	ENSG00000061492	WNT8A	Wnt family member 8A [Source:HGNC Symbol;Acc:HGNC:12788]	7478	5	1	138083892	138092365	606360
ENSG00000061656	11	6	6	10	5	4	9.75317	11.0505	4.36435	6.72177	3.9581	6.08625	6.98901	0.249535	0.360785	0.691645	0.48916	0.690228	ENSG00000061656	ENSG00000061656	SPAG4	sperm associated antigen 4 [Source:HGNC Symbol;Acc:HGNC:11214]	6676	20	1	35615892	35621049	603038
ENSG00000061676	57	38	92	147	147	75	50.5391	69.9862	66.92	98.81	116.368	114.117	86.1234	-0.730955	0.226148	-3.2322	0.00122842	0.00940074	ENSG00000061676	ENSG00000061676	NCKAP1	NCK associated protein 1 [Source:HGNC Symbol;Acc:HGNC:7666]	10787	2	-1	182909115	183038858	604891
ENSG00000061794	419	203	507	572	542	279	371.507	373.874	368.787	384.485	429.058	424.516	392.038	-0.144142	0.146877	-0.981378	0.326406	0.54301	ENSG00000061794	ENSG00000061794	MRPS35	mitochondrial ribosomal protein S35 [Source:HGNC Symbol;Acc:HGNC:16635]	60488	12	1	27710773	27756295	611995
ENSG00000061918	271	148	362	413	476	210	240.283	272.578	263.316	277.609	376.811	319.528	291.687	-0.311145	0.169413	-1.8366	0.0662683	0.189836	ENSG00000061918	ENSG00000061918	GUCY1B3	guanylate cyclase 1 soluble subunit beta [Source:HGNC Symbol;Acc:HGNC:4687]	2983	4	1	155758992	155807591	139397
ENSG00000061936	1000	525	1176	1347	969	619	886.651	966.915	855.412	905.422	767.08	941.847	887.221	0.0486661	0.139156	0.349722	0.726547	0.852396	ENSG00000061936	ENSG00000061936	SFSWAP	splicing factor SWAP homolog [Source:HGNC Symbol;Acc:HGNC:10790]	6433	12	1	131711081	131799737	601945
ENSG00000061938	970	423	1098	965	509	362	860.052	779.057	798.676	648.65	402.935	550.805	673.363	0.571564	0.167669	3.40888	0.000652292	0.00573433	ENSG00000061938	ENSG00000061938	TNK2	tyrosine kinase non receptor 2 [Source:HGNC Symbol;Acc:HGNC:19297]	10188	3	-1	195863364	195911945	---
ENSG00000061987	1469	729	1723	1787	1869	672	1302.49	1342.63	1253.3	1201.18	1479.54	1022.49	1266.94	0.0675274	0.148986	0.453248	0.65037	0.80612	ENSG00000061987	ENSG00000061987	MON2	MON2 homolog, regulator of endosome-to-Golgi trafficking [Source:HGNC Symbol;Acc:HGNC:29177]	23041	12	1	62466817	62600479	616822
ENSG00000062038	0	3	0	0	0	0	0	5.52523	0	0	0	0	0.920872	0.196051	0.183804	1.06663	0.28614	NA	ENSG00000062038	ENSG00000062038	CDH3	cadherin 3 [Source:HGNC Symbol;Acc:HGNC:1762]	1001	16	1	68636189	68722616	114021
ENSG00000062096	0	0	0	0	0	0	0	0	0	0	0	0	0	NA	NA	NA	NA	NA	ENSG00000062096	ENSG00000062096	ARSF	arylsulfatase F [Source:HGNC Symbol;Acc:HGNC:721]	416	X	1	3041471	3112726	---
ENSG00000062194	1218	586	1399	1763	1836	765	1079.94	1079.26	1017.62	1185.05	1453.41	1163.99	1163.21	-0.251591	0.137493	-1.82984	0.0672741	0.191803	ENSG00000062194	ENSG00000062194	GPBP1	GC-rich promoter binding protein 1 [Source:HGNC Symbol;Acc:HGNC:29520]	65056	5	1	57173948	57264679	---
ENSG00000062282	32	14	47	16	9	6	28.3728	25.7844	34.1874	10.7548	7.12458	9.12937	19.2256	1.17813	0.334092	3.52637	0.000421296	0.00409402	ENSG00000062282	ENSG00000062282	DGAT2	diacylglycerol O-acyltransferase 2 [Source:HGNC Symbol;Acc:HGNC:16940]	84649	11	1	75759512	75801535	606983
ENSG00000062370	10	5	17	10	7	9	8.86651	9.20872	12.3657	6.72177	5.54134	13.6941	9.39967	0.171471	0.360572	0.475554	0.634392	0.795609	ENSG00000062370	ENSG00000062370	ZNF112	zinc finger protein 112 [Source:HGNC Symbol;Acc:HGNC:12892]	7771	19	-1	44326555	44367217	---
ENSG00000062485	2447	1098	3779	3463	3661	1724	2169.64	2022.23	2748.81	2327.75	2898.12	2623.17	2464.95	-0.167852	0.147417	-1.13862	0.254861	0.468938	ENSG00000062485	ENSG00000062485	CS	citrate synthase [Source:HGNC Symbol;Acc:HGNC:2422]	1431	12	-1	56271699	56300392	118950
ENSG00000062524	3	0	1	3	1	2	2.65995	0	0.727391	2.01653	0.79162	3.04312	1.53977	-0.100999	0.270333	-0.373609	0.708695	NA	ENSG00000062524	ENSG00000062524	LTK	leukocyte receptor tyrosine kinase [Source:HGNC Symbol;Acc:HGNC:6721]	4058	15	-1	41503638	41513887	151520
ENSG00000062582	5	1	3	5	2	2	4.43326	1.84174	2.18217	3.36088	1.58324	3.04312	2.74074	0.0357041	0.321889	0.11092	0.91168	NA	ENSG00000062582	ENSG00000062582	MRPS24	mitochondrial ribosomal protein S24 [Source:HGNC Symbol;Acc:HGNC:14510]	64951	7	-1	43866558	43869893	611986
ENSG00000062598	715	317	929	773	592	331	633.956	583.833	675.747	519.592	468.639	503.637	564.234	0.334343	0.141034	2.37066	0.0177562	0.0718468	ENSG00000062598	ENSG00000062598	ELMO2	engulfment and cell motility 2 [Source:HGNC Symbol;Acc:HGNC:17233]	63916	20	-1	46366049	46432985	606421
ENSG00000062650	1715	901	2001	2303	2429	1019	1520.61	1659.41	1455.51	1548.02	1922.85	1550.47	1609.48	-0.11344	0.13744	-0.825375	0.409159	0.622554	ENSG00000062650	ENSG00000062650	WAPL	WAPL cohesin release factor [Source:HGNC Symbol;Acc:HGNC:23293]	23063	10	-1	86435256	86521815	610754
ENSG00000062716	1012	510	1300	1360	1663	646	897.291	939.289	945.609	914.16	1316.46	982.929	999.29	-0.199248	0.153801	-1.29549	0.195151	0.3959	ENSG00000062716	ENSG00000062716	VMP1	vacuole membrane protein 1 [Source:HGNC Symbol;Acc:HGNC:29559]	81671	17	1	59707192	59842255	611753
ENSG00000062725	633	321	770	956	1334	502	561.25	591.2	560.091	642.601	1056.02	763.824	695.831	-0.494398	0.171309	-2.886	0.00390175	0.0233116	ENSG00000062725	ENSG00000062725	APPBP2	amyloid beta precursor protein binding protein 2 [Source:HGNC Symbol;Acc:HGNC:622]	10513	17	-1	60443149	60526219	605324
ENSG00000062822	925	406	1077	1219	660	557	820.153	747.748	783.4	819.383	522.469	847.51	756.777	0.100455	0.171246	0.586609	0.557466	0.744405	ENSG00000062822	ENSG00000062822	POLD1	DNA polymerase delta 1, catalytic subunit [Source:HGNC Symbol;Acc:HGNC:9175]	5424	19	1	50384204	50418018	---
ENSG00000063015	1	0	2	1	0	0	0.886651	0	1.45478	0.672177	0	0	0.502268	0.097088	0.178036	0.545326	0.585529	NA	ENSG00000063015	ENSG00000063015	SEZ6	seizure related 6 homolog [Source:HGNC Symbol;Acc:HGNC:15955]	124925	17	-1	28954901	29006440	---
ENSG00000063046	2014	961	2448	2464	1908	1170	1785.72	1769.92	1780.65	1656.24	1510.41	1780.23	1713.86	0.107361	0.125357	0.856446	0.391751	0.606734	ENSG00000063046	ENSG00000063046	EIF4B	eukaryotic translation initiation factor 4B [Source:HGNC Symbol;Acc:HGNC:3285]	1975	12	1	53006158	53042209	603928
ENSG00000063127	15	10	24	19	28	9	13.2998	18.4174	17.4574	12.7714	22.1654	13.6941	16.3009	-0.00591205	0.341271	-0.0173236	0.986178	0.993072	ENSG00000063127	ENSG00000063127	SLC6A16	solute carrier family 6 member 16 [Source:HGNC Symbol;Acc:HGNC:13622]	28968	19	-1	49289638	49325225	607972
ENSG00000063169	358	144	601	362	274	166	317.421	265.211	437.162	243.328	216.904	252.579	288.768	0.493628	0.186524	2.64646	0.00813397	0.040822	ENSG00000063169	ENSG00000063169	BICRA	BRD4 interacting chromatin remodeling complex associated protein [Source:HGNC Symbol;Acc:HGNC:4332]	29998	19	1	47608196	47703277	---
ENSG00000063176	294	154	353	337	189	152	260.676	283.628	256.769	226.524	149.616	231.277	234.748	0.37289	0.187223	1.9917	0.0464045	0.146591	ENSG00000063176	ENSG00000063176	SPHK2	sphingosine kinase 2 [Source:HGNC Symbol;Acc:HGNC:18859]	56848	19	1	48619291	48630717	607092
ENSG00000063177	2416	925	2797	2610	2139	1065	2142.15	1703.61	2034.51	1754.38	1693.28	1620.46	1824.73	0.208534	0.132558	1.57315	0.115683	0.280552	ENSG00000063177	ENSG00000063177	RPL18	ribosomal protein L18 [Source:HGNC Symbol;Acc:HGNC:10310]	6141	19	-1	48615328	48619536	604179
ENSG00000063180	10	7	10	24	14	6	8.86651	12.8922	7.27391	16.1322	11.0827	9.12937	10.8962	-0.236261	0.357247	-0.661337	0.508396	0.705096	ENSG00000063180	ENSG00000063180	CA11	carbonic anhydrase 11 [Source:HGNC Symbol;Acc:HGNC:1370]	770	19	-1	48637942	48646312	604644
ENSG00000063241	47	16	72	122	113	54	41.6726	29.4679	52.3722	82.0055	89.4531	82.1643	62.8559	-0.855215	0.250881	-3.40885	0.000652382	0.00573433	ENSG00000063241	ENSG00000063241	ISOC2	isochorismatase domain containing 2 [Source:HGNC Symbol;Acc:HGNC:26278]	79763	19	-1	55452985	55462343	612928
ENSG00000063244	1684	665	2031	1867	1228	856	1493.12	1224.76	1477.33	1254.95	972.109	1302.46	1287.46	0.241991	0.149462	1.61909	0.105429	0.263174	ENSG00000063244	ENSG00000063244	U2AF2	U2 small nuclear RNA auxiliary factor 2 [Source:HGNC Symbol;Acc:HGNC:23156]	11338	19	1	55654146	55674715	191318
ENSG00000063245	1035	416	1334	1127	696	490	917.684	766.165	970.34	757.543	550.968	745.565	784.711	0.356231	0.158918	2.24161	0.0249865	0.0929112	ENSG00000063245	ENSG00000063245	EPN1	epsin 1 [Source:HGNC Symbol;Acc:HGNC:21604]	29924	19	1	55675226	55709858	---
ENSG00000063322	312	142	362	378	314	234	276.635	261.528	263.316	254.083	248.569	356.045	276.696	-0.0803853	0.175852	-0.457119	0.647586	0.803953	ENSG00000063322	ENSG00000063322	MED29	mediator complex subunit 29 [Source:HGNC Symbol;Acc:HGNC:23074]	55588	19	1	39391303	39400637	612914
ENSG00000063438	1105	534	1356	947	640	385	979.75	983.491	986.343	636.551	506.637	585.801	779.762	0.740635	0.139591	5.30576	1.12205e-07	4.95934e-06	ENSG00000063438	ENSG00000063438	AHRR	aryl-hydrocarbon receptor repressor [Source:HGNC Symbol;Acc:HGNC:346]	57491	5	1	304176	438291	606517
ENSG00000063515	0	0	0	0	0	0	0	0	0	0	0	0	0	NA	NA	NA	NA	NA	ENSG00000063515	ENSG00000063515	GSC2	goosecoid homeobox 2 [Source:HGNC Symbol;Acc:HGNC:4613]	2928	22	-1	19148576	19150283	601845
ENSG00000063587	698	331	899	898	816	449	618.883	609.617	653.925	603.615	645.962	683.181	635.864	-0.0324551	0.136513	-0.237744	0.81208	0.903295	ENSG00000063587	ENSG00000063587	ZNF275	zinc finger protein 275 [Source:HGNC Symbol;Acc:HGNC:13069]	105373378	X	1	153334155	153360110	---
ENSG00000063601	469	200	569	725	541	356	415.84	368.349	413.886	487.328	428.266	541.676	442.557	-0.260524	0.152561	-1.70768	0.0876964	0.231722	ENSG00000063601	ENSG00000063601	MTMR1	myotubularin related protein 1 [Source:HGNC Symbol;Acc:HGNC:7449]	8776	X	1	150692971	150765103	300171
ENSG00000063660	40	13	39	22	11	5	35.4661	23.9427	28.3683	14.7879	8.70782	7.60781	19.8134	1.00829	0.334119	3.01775	0.00254655	0.0168234	ENSG00000063660	ENSG00000063660	GPC1	glypican 1 [Source:HGNC Symbol;Acc:HGNC:4449]	2817	2	1	240435671	240468078	600395
ENSG00000063761	130	69	146	177	84	79	115.265	127.08	106.199	118.975	66.4961	120.203	109.036	0.16888	0.230096	0.733956	0.462976	0.669235	ENSG00000063761	ENSG00000063761	ADCK1	aarF domain containing kinase 1 [Source:HGNC Symbol;Acc:HGNC:19038]	57143	14	1	77800083	77935012	---
ENSG00000063854	59	29	71	105	100	41	52.3124	53.4106	51.6448	70.5785	79.162	62.384	61.5821	-0.386162	0.242714	-1.59102	0.111606	0.273702	ENSG00000063854	ENSG00000063854	HAGH	hydroxyacylglutathione hydrolase [Source:HGNC Symbol;Acc:HGNC:4805]	3029	16	-1	1795620	1827194	138760
ENSG00000063978	689	301	832	1055	761	476	610.903	554.365	605.19	709.146	602.423	724.263	634.382	-0.188653	0.14222	-1.32649	0.184678	0.382026	ENSG00000063978	ENSG00000063978	RNF4	ring finger protein 4 [Source:HGNC Symbol;Acc:HGNC:10067]	6047	4	1	2462220	2625320	602850
ENSG00000064012	604	304	785	886	946	321	535.537	559.89	571.002	595.548	748.873	488.421	583.212	-0.134956	0.16294	-0.828257	0.407525	0.620956	ENSG00000064012	ENSG00000064012	CASP8	caspase 8 [Source:HGNC Symbol;Acc:HGNC:1509]	841	2	1	201233443	201287711	601763
ENSG00000064042	4	3	8	3	5	4	3.54661	5.52523	5.81913	2.01653	3.9581	6.08625	4.49197	0.135831	0.348983	0.389219	0.697114	NA	ENSG00000064042	ENSG00000064042	LIMCH1	LIM and calponin homology domains 1 [Source:HGNC Symbol;Acc:HGNC:29191]	22998	4	1	41359607	41700044	---
ENSG00000064102	576	251	804	823	896	372	510.711	462.278	584.823	553.201	709.292	566.021	564.388	-0.215885	0.156903	-1.37591	0.168849	0.360471	ENSG00000064102	ENSG00000064102	INTS13	integrator complex subunit 13 [Source:HGNC Symbol;Acc:HGNC:20174]	55726	12	-1	26905181	26938326	615079
ENSG00000064115	1525	749	2090	2002	1745	908	1352.14	1379.47	1520.25	1345.7	1381.38	1381.58	1393.42	0.0491596	0.124835	0.393798	0.69373	0.831642	ENSG00000064115	ENSG00000064115	TM7SF3	transmembrane 7 superfamily member 3 [Source:HGNC Symbol;Acc:HGNC:23049]	51768	12	-1	26973195	27014434	605181
ENSG00000064195	0	0	0	0	0	0	0	0	0	0	0	0	0	NA	NA	NA	NA	NA	ENSG00000064195	ENSG00000064195	DLX3	distal-less homeobox 3 [Source:HGNC Symbol;Acc:HGNC:2916]	1747	17	-1	49990005	49995224	600525
ENSG00000064199	43	22	62	114	121	40	38.126	40.5184	45.0983	76.6281	95.786	60.8625	59.5032	-0.790011	0.255109	-3.09676	0.00195649	0.0136621	ENSG00000064199	ENSG00000064199	SPA17	sperm autoantigenic protein 17 [Source:HGNC Symbol;Acc:HGNC:11210]	53340	11	1	124673798	124697518	608621
ENSG00000064201	546	207	479	422	248	168	484.112	381.241	348.42	283.659	196.322	255.622	324.896	0.675006	0.182358	3.70154	0.000214296	0.00238844	ENSG00000064201	ENSG00000064201	TSPAN32	tetraspanin 32 [Source:HGNC Symbol;Acc:HGNC:13410]	10077	11	1	2301997	2318200	603853
ENSG00000064205	0	0	0	0	0	0	0	0	0	0	0	0	0	NA	NA	NA	NA	NA	ENSG00000064205	ENSG00000064205	WISP2	WNT1 inducible signaling pathway protein 2 [Source:HGNC Symbol;Acc:HGNC:12770]	8839	20	1	44714844	44728509	603399
ENSG00000064218	0	0	0	0	0	0	0	0	0	0	0	0	0	NA	NA	NA	NA	NA	ENSG00000064218	ENSG00000064218	DMRT3	doublesex and mab-3 related transcription factor 3 [Source:HGNC Symbol;Acc:HGNC:13909]	58524	9	1	976964	991731	614754
ENSG00000064225	168	71	170	202	310	88	148.957	130.764	123.657	135.78	245.402	133.897	153.076	-0.321005	0.224559	-1.42949	0.152863	0.337053	ENSG00000064225	ENSG00000064225	ST3GAL6	ST3 beta-galactoside alpha-2,3-sialyltransferase 6 [Source:HGNC Symbol;Acc:HGNC:18080]	10402	3	1	98732236	98821201	607156
ENSG00000064270	5	1	1	2	1	1	4.43326	1.84174	0.727391	1.34435	0.79162	1.52156	1.77665	0.181508	0.284207	0.638647	0.523052	NA	ENSG00000064270	ENSG00000064270	ATP2C2	ATPase secretory pathway Ca2+ transporting 2 [Source:HGNC Symbol;Acc:HGNC:29103]	9914	16	1	84368527	84464187	613082
ENSG00000064300	1	0	1	0	0	1	0.886651	0	0.727391	0	0	1.52156	0.522601	0.0482224	0.176608	0.273048	0.784816	NA	ENSG00000064300	ENSG00000064300	NGFR	nerve growth factor receptor [Source:HGNC Symbol;Acc:HGNC:7809]	4804	17	1	49495293	49515017	162010
ENSG00000064309	26	4	26	27	39	13	23.0529	7.36697	18.9122	18.1488	30.8732	19.7803	19.6891	-0.285287	0.337498	-0.845301	0.397943	0.612262	ENSG00000064309	ENSG00000064309	CDON	cell adhesion associated, oncogene regulated [Source:HGNC Symbol;Acc:HGNC:17104]	50937	11	-1	125955796	126063335	608707
ENSG00000064313	1114	568	1388	1716	1610	787	987.73	1046.11	1009.62	1153.45	1274.51	1197.47	1111.48	-0.245571	0.126568	-1.94024	0.0523511	0.159984	ENSG00000064313	ENSG00000064313	TAF2	TATA-box binding protein associated factor 2 [Source:HGNC Symbol;Acc:HGNC:11536]	6873	8	-1	119730775	119832863	604912
ENSG00000064393	1937	909	2630	3604	2701	1745	1717.44	1674.14	1913.04	2422.52	2138.17	2655.12	2086.74	-0.426073	0.133106	-3.201	0.00136953	0.0102389	ENSG00000064393	ENSG00000064393	HIPK2	homeodomain interacting protein kinase 2 [Source:HGNC Symbol;Acc:HGNC:14402]	28996	7	-1	139561570	139777778	606868
ENSG00000064419	1256	571	1679	2140	1533	898	1113.63	1051.64	1221.29	1438.46	1213.55	1366.36	1234.16	-0.23562	0.134069	-1.75745	0.0788407	0.214516	ENSG00000064419	ENSG00000064419	TNPO3	transportin 3 [Source:HGNC Symbol;Acc:HGNC:17103]	23534	7	-1	128954180	129055173	610032
ENSG00000064489	4	0	2	0	0	0	3.54661	0	1.45478	0	0	0	0.833565	0.261327	0.200412	1.30395	0.19225	NA	ENSG00000064489	ENSG00000064489	BORCS8-MEF2B	BORCS8-MEF2B readthrough [Source:HGNC Symbol;Acc:HGNC:39979]	4207	19	-1	19145567	19192158	---
ENSG00000064490	263	118	286	260	217	150	233.189	217.326	208.034	174.766	171.782	228.234	205.555	0.195898	0.179572	1.09092	0.275309	0.491079	ENSG00000064490	ENSG00000064490	RFXANK	regulatory factor X associated ankyrin containing protein [Source:HGNC Symbol;Acc:HGNC:9987]	8625	19	1	19192229	19201869	---
ENSG00000064545	315	121	398	329	190	142	279.295	222.851	289.502	221.146	150.408	216.062	229.877	0.411152	0.18921	2.17299	0.0297809	0.105446	ENSG00000064545	ENSG00000064545	TMEM161A	transmembrane protein 161A [Source:HGNC Symbol;Acc:HGNC:26020]	54929	19	-1	19119169	19138513	---
ENSG00000064547	98	34	109	91	62	42	86.8918	62.6193	79.2857	61.1681	49.0804	63.9056	67.1585	0.367005	0.241477	1.51983	0.128553	0.300962	ENSG00000064547	ENSG00000064547	LPAR2	lysophosphatidic acid receptor 2 [Source:HGNC Symbol;Acc:HGNC:3168]	9170	19	-1	19623668	19628930	605110
ENSG00000064601	1769	766	2449	1349	994	649	1568.49	1410.78	1781.38	906.766	786.87	987.493	1240.3	0.798807	0.143619	5.562	2.66704e-08	1.3971e-06	ENSG00000064601	ENSG00000064601	CTSA	cathepsin A [Source:HGNC Symbol;Acc:HGNC:9251]	5476	20	1	45890144	45898820	613111
ENSG00000064607	1751	880	1876	2267	1447	887	1552.53	1620.73	1364.59	1523.82	1145.47	1349.63	1426.13	0.166152	0.143955	1.15419	0.248422	0.462813	ENSG00000064607	ENSG00000064607	SUGP2	SURP and G-patch domain containing 2 [Source:HGNC Symbol;Acc:HGNC:18641]	10147	19	-1	18990888	19034023	607993
ENSG00000064651	683	329	776	950	1035	435	605.583	605.934	564.456	638.568	819.327	661.879	649.291	-0.246793	0.147447	-1.67378	0.0941739	0.244093	ENSG00000064651	ENSG00000064651	SLC12A2	solute carrier family 12 member 2 [Source:HGNC Symbol;Acc:HGNC:10911]	6558	5	1	128083766	128189688	600840
ENSG00000064652	18	8	32	37	39	25	15.9597	14.7339	23.2765	24.8705	30.8732	38.039	24.6255	-0.545631	0.317764	-1.71709	0.0859618	0.228575	ENSG00000064652	ENSG00000064652	SNX24	sorting nexin 24 [Source:HGNC Symbol;Acc:HGNC:21533]	28966	5	1	122843439	123029354	---
ENSG00000064655	0	0	0	0	0	0	0	0	0	0	0	0	0	NA	NA	NA	NA	NA	ENSG00000064655	ENSG00000064655	EYA2	EYA transcriptional coactivator and phosphatase 2 [Source:HGNC Symbol;Acc:HGNC:3520]	2139	20	1	46894624	47188844	601654
ENSG00000064666	1811	779	2516	1676	1397	792	1605.73	1434.72	1830.12	1126.57	1105.89	1205.08	1384.68	0.488027	0.135767	3.5946	0.000324886	0.0033403	ENSG00000064666	ENSG00000064666	CNN2	calponin 2 [Source:HGNC Symbol;Acc:HGNC:2156]	1265	19	1	1026581	1039068	602373
ENSG00000064687	482	208	552	520	208	226	427.366	383.083	401.52	349.532	164.657	343.873	345.005	0.456741	0.211702	2.15747	0.0309687	0.108692	ENSG00000064687	ENSG00000064687	ABCA7	ATP binding cassette subfamily A member 7 [Source:HGNC Symbol;Acc:HGNC:37]	10347	19	1	1040101	1065572	---
ENSG00000064692	1	2	2	3	1	2	0.886651	3.68349	1.45478	2.01653	0.79162	3.04312	1.97937	-0.00501202	0.292552	-0.0171321	0.986331	NA	ENSG00000064692	ENSG00000064692	SNCAIP	synuclein alpha interacting protein [Source:HGNC Symbol;Acc:HGNC:11139]	9627	5	1	122311354	122464219	---
ENSG00000064703	475	224	581	682	673	296	421.159	412.551	422.614	458.424	532.76	450.382	449.649	-0.191131	0.146779	-1.30217	0.192859	0.392736	ENSG00000064703	ENSG00000064703	DDX20	DEAD-box helicase 20 [Source:HGNC Symbol;Acc:HGNC:2743]	11218	1	1	111755245	111768016	606168
ENSG00000064726	881	446	1344	1431	1971	686	781.14	821.418	977.614	961.885	1560.28	1043.79	1024.36	-0.437405	0.174824	-2.50197	0.0123503	0.0551037	ENSG00000064726	ENSG00000064726	BTBD1	BTB domain containing 1 [Source:HGNC Symbol;Acc:HGNC:1120]	53339	15	-1	83016422	83067354	608530
ENSG00000064763	682	352	746	1138	1195	511	604.696	648.294	542.634	764.937	945.986	777.518	714.011	-0.455624	0.147096	-3.09745	0.00195192	0.0136363	ENSG00000064763	ENSG00000064763	FAR2	fatty acyl-CoA reductase 2 [Source:HGNC Symbol;Acc:HGNC:25531]	55711	12	1	29149103	29340980	616156
ENSG00000064787	0	0	0	0	0	0	0	0	0	0	0	0	0	NA	NA	NA	NA	NA	ENSG00000064787	ENSG00000064787	BCAS1	breast carcinoma amplified sequence 1 [Source:HGNC Symbol;Acc:HGNC:974]	8537	20	-1	53936777	54070594	602968
ENSG00000064835	0	0	0	0	0	0	0	0	0	0	0	0	0	NA	NA	NA	NA	NA	ENSG00000064835	ENSG00000064835	POU1F1	POU class 1 homeobox 1 [Source:HGNC Symbol;Acc:HGNC:9210]	5449	3	-1	87259404	87276587	173110
ENSG00000064886	4	0	2	1	1	3	3.54661	0	1.45478	0.672177	0.79162	4.56468	1.83831	0.000567302	0.278995	0.00203338	0.998378	NA	ENSG00000064886	ENSG00000064886	CHI3L2	chitinase 3 like 2 [Source:HGNC Symbol;Acc:HGNC:1933]	1117	1	1	111200771	111243440	601526
ENSG00000064932	1060	468	1254	741	429	374	939.851	861.936	912.149	498.083	339.605	569.064	686.781	0.898413	0.170833	5.25902	1.44824e-07	6.05693e-06	ENSG00000064932	ENSG00000064932	SBNO2	strawberry notch homolog 2 [Source:HGNC Symbol;Acc:HGNC:29158]	22904	19	-1	1107636	1174283	615729
ENSG00000064933	429	197	578	752	1027	334	380.373	362.823	420.432	505.477	812.994	508.202	498.384	-0.60574	0.182684	-3.31578	0.000913874	0.00742457	ENSG00000064933	ENSG00000064933	PMS1	PMS1 homolog 1, mismatch repair system component [Source:HGNC Symbol;Acc:HGNC:9121]	5378	2	1	189784085	189877629	600258
ENSG00000064961	303	128	413	350	248	138	268.655	235.743	300.413	235.262	196.322	209.975	241.062	0.314218	0.172009	1.82675	0.0677368	0.192907	ENSG00000064961	ENSG00000064961	HMG20B	high mobility group 20B [Source:HGNC Symbol;Acc:HGNC:5002]	10362	19	1	3572777	3579088	605535
ENSG00000064989	315	165	322	254	365	101	279.295	303.888	234.22	170.733	288.941	153.678	238.459	0.362052	0.210238	1.7221	0.085051	0.226995	ENSG00000064989	ENSG00000064989	CALCRL	calcitonin receptor like receptor [Source:HGNC Symbol;Acc:HGNC:16709]	10203	2	-1	187343129	187448460	---
ENSG00000064995	133	64	130	174	160	85	117.925	117.872	94.5609	116.959	126.659	129.333	117.218	-0.165776	0.202497	-0.818656	0.412983	0.625668	ENSG00000064995	ENSG00000064995	TAF11	TATA-box binding protein associated factor 11 [Source:HGNC Symbol;Acc:HGNC:11544]	6882	6	-1	34877778	34888089	600772
ENSG00000064999	708	339	902	688	422	279	627.749	624.351	656.107	462.457	334.064	424.516	521.541	0.614345	0.155596	3.94833	7.86993e-05	0.00106778	ENSG00000064999	ENSG00000064999	ANKS1A	ankyrin repeat and sterile alpha motif domain containing 1A [Source:HGNC Symbol;Acc:HGNC:20961]	23294	6	1	34889265	35091413	608994
ENSG00000065000	2514	1133	2961	3137	1832	1555	2229.04	2086.7	2153.81	2108.62	1450.25	2366.03	2065.74	0.121986	0.161556	0.75507	0.450207	0.658424	ENSG00000065000	ENSG00000065000	AP3D1	adaptor related protein complex 3 delta 1 subunit [Source:HGNC Symbol;Acc:HGNC:568]	8943	19	-1	2100988	2164465	607246
ENSG00000065029	390	172	445	443	251	163	345.794	316.78	323.689	297.774	198.697	248.015	288.458	0.379919	0.175942	2.15934	0.0308241	0.108351	ENSG00000065029	ENSG00000065029	ZNF76	zinc finger protein 76 [Source:HGNC Symbol;Acc:HGNC:13149]	7629	6	1	35258909	35295985	194549
ENSG00000065054	50	18	58	59	25	23	44.3326	33.1514	42.1887	39.6584	19.7905	34.9959	35.6862	0.287627	0.296104	0.971371	0.331363	0.547525	ENSG00000065054	ENSG00000065054	SLC9A3R2	SLC9A3 regulator 2 [Source:HGNC Symbol;Acc:HGNC:11076]	9351	16	1	2025356	2039026	606553
ENSG00000065057	57	17	52	52	42	28	50.5391	31.3096	37.8243	34.9532	33.248	42.6037	38.413	0.121777	0.283118	0.43013	0.667101	0.816968	ENSG00000065057	ENSG00000065057	NTHL1	nth like DNA glycosylase 1 [Source:HGNC Symbol;Acc:HGNC:8028]	4913	16	-1	2039815	2047866	602656
ENSG00000065060	1040	475	1343	1466	1104	659	922.117	874.828	976.887	985.411	873.948	1002.71	939.317	-0.0402943	0.133084	-0.302774	0.762062	0.875317	ENSG00000065060	ENSG00000065060	UHRF1BP1	UHRF1 binding protein 1 [Source:HGNC Symbol;Acc:HGNC:21216]	54887	6	1	34792015	34883138	---
ENSG00000065135	1191	646	1686	1723	2036	831	1056	1189.77	1226.38	1158.16	1611.74	1264.42	1251.08	-0.207599	0.150073	-1.38332	0.166567	0.3569	ENSG00000065135	ENSG00000065135	GNAI3	G protein subunit alpha i3 [Source:HGNC Symbol;Acc:HGNC:4387]	2773	1	1	109548611	109618321	139370
ENSG00000065150	4003	1877	4777	5590	5005	2573	3549.27	3456.95	3474.75	3757.47	3962.06	3914.98	3685.91	-0.146499	0.114685	-1.27741	0.201459	0.404094	ENSG00000065150	ENSG00000065150	IPO5	importin 5 [Source:HGNC Symbol;Acc:HGNC:6402]	3843	13	1	97953658	98024297	602008
ENSG00000065154	371	186	344	657	613	315	328.948	342.564	250.223	441.62	485.263	479.292	387.985	-0.584854	0.162443	-3.60036	0.000317773	0.00328063	ENSG00000065154	ENSG00000065154	OAT	ornithine aminotransferase [Source:HGNC Symbol;Acc:HGNC:8091]	4942	10	-1	124397303	124418976	613349
ENSG00000065183	793	409	948	1142	863	517	703.115	753.273	689.567	767.626	683.168	786.647	730.566	-0.0589311	0.13602	-0.433252	0.664832	0.815608	ENSG00000065183	ENSG00000065183	WDR3	WD repeat domain 3 [Source:HGNC Symbol;Acc:HGNC:12755]	10885	1	1	117929720	117966542	604737
ENSG00000065243	729	387	1018	1052	1153	394	646.369	712.755	740.484	707.13	912.738	599.495	719.828	-0.0798147	0.162091	-0.492407	0.622431	0.78762	ENSG00000065243	ENSG00000065243	PKN2	protein kinase N2 [Source:HGNC Symbol;Acc:HGNC:9406]	5586	1	1	88684222	88836255	602549
ENSG00000065268	398	189	473	597	353	227	352.887	348.089	344.056	401.289	279.442	345.394	345.193	0.0238666	0.167134	0.142799	0.886449	0.945132	ENSG00000065268	ENSG00000065268	WDR18	WD repeat domain 18 [Source:HGNC Symbol;Acc:HGNC:17956]	57418	19	1	984271	998438	---
ENSG00000065308	729	378	1042	952	712	444	646.369	696.179	757.942	639.912	563.633	675.573	663.268	0.15734	0.142993	1.10033	0.271188	0.487086	ENSG00000065308	ENSG00000065308	TRAM2	translocation associated membrane protein 2 [Source:HGNC Symbol;Acc:HGNC:16855]	9697	6	-1	52497402	52576915	608485
ENSG00000065320	37	13	28	55	18	15	32.8061	23.9427	20.367	36.9697	14.2492	22.8234	25.193	0.0328351	0.326619	0.10053	0.919923	0.961501	ENSG00000065320	ENSG00000065320	NTN1	netrin 1 [Source:HGNC Symbol;Acc:HGNC:8029]	9423	17	1	9021542	9244000	601614
ENSG00000065325	0	0	0	0	1	0	0	0	0	0	0.79162	0	0.131937	-0.0236784	0.124275	-0.190531	0.848893	NA	ENSG00000065325	ENSG00000065325	GLP2R	glucagon like peptide 2 receptor [Source:HGNC Symbol;Acc:HGNC:4325]	9340	17	1	9822206	9892102	603659
ENSG00000065328	544	258	746	1221	1062	540	482.338	475.17	542.634	820.728	840.7	821.643	663.869	-0.696664	0.136492	-5.10405	3.32453e-07	1.20286e-05	ENSG00000065328	ENSG00000065328	MCM10	minichromosome maintenance 10 replication initiation factor [Source:HGNC Symbol;Acc:HGNC:18043]	55388	10	1	13161554	13211104	609357
ENSG00000065357	698	334	891	698	632	284	618.883	615.142	648.106	469.179	500.304	432.123	547.29	0.406467	0.140092	2.90144	0.00371456	0.0224345	ENSG00000065357	ENSG00000065357	DGKA	diacylglycerol kinase alpha [Source:HGNC Symbol;Acc:HGNC:2849]	1606	12	1	55927319	55954027	---
ENSG00000065361	1	0	3	2	1	0	0.886651	0	2.18217	1.34435	0.79162	0	0.867466	0.057977	0.222309	0.260795	0.79425	NA	ENSG00000065361	ENSG00000065361	ERBB3	erb-b2 receptor tyrosine kinase 3 [Source:HGNC Symbol;Acc:HGNC:3431]	2065	12	1	56079857	56103505	190151
ENSG00000065371	0	0	0	0	0	0	0	0	0	0	0	0	0	NA	NA	NA	NA	NA	ENSG00000065371	ENSG00000065371	ROPN1	rhophilin associated tail protein 1 [Source:HGNC Symbol;Acc:HGNC:17692]	54763	3	-1	123968521	123992178	611757
ENSG00000065413	769	379	970	847	878	376	681.835	698.021	705.57	569.334	695.042	572.107	653.651	0.174171	0.142341	1.22361	0.221099	0.430306	ENSG00000065413	ENSG00000065413	ANKRD44	ankyrin repeat domain 44 [Source:HGNC Symbol;Acc:HGNC:25259]	91526	2	-1	196967017	197311173	---
ENSG00000065427	979	465	1330	1285	1051	607	868.032	856.411	967.43	863.747	831.993	923.588	885.2	0.0417704	0.132827	0.314472	0.753163	0.868902	ENSG00000065427	ENSG00000065427	KARS	lysyl-tRNA synthetase [Source:HGNC Symbol;Acc:HGNC:6215]	3735	16	-1	75627474	75648643	601421
ENSG00000065457	295	123	330	363	308	164	261.562	226.534	240.039	244	243.819	249.536	244.248	-0.0113226	0.16291	-0.0695021	0.94459	0.973498	ENSG00000065457	ENSG00000065457	ADAT1	adenosine deaminase, tRNA specific 1 [Source:HGNC Symbol;Acc:HGNC:228]	23536	16	-1	75596981	75623300	604230
ENSG00000065485	153	84	232	264	180	107	135.658	154.706	168.755	177.455	142.492	162.807	156.979	-0.0666684	0.190182	-0.350551	0.725925	0.852012	ENSG00000065485	ENSG00000065485	PDIA5	protein disulfide isomerase family A member 5 [Source:HGNC Symbol;Acc:HGNC:24811]	10954	3	1	123067062	123225227	616942
ENSG00000065491	291	132	356	388	267	201	258.016	243.11	258.951	260.805	211.363	305.834	256.346	-0.020001	0.174946	-0.114327	0.908979	0.956567	ENSG00000065491	ENSG00000065491	TBC1D22B	TBC1 domain family member 22B [Source:HGNC Symbol;Acc:HGNC:21602]	55633	6	1	37257772	37332970	616880
ENSG00000065518	61	27	76	73	73	39	54.0857	49.7271	55.2817	49.0689	57.7883	59.3409	54.2154	-0.0390168	0.251113	-0.155376	0.876525	0.939906	ENSG00000065518	ENSG00000065518	NDUFB4	NADH:ubiquinone oxidoreductase subunit B4 [Source:HGNC Symbol;Acc:HGNC:7699]	4710	3	1	120596309	120602500	603840
ENSG00000065526	6603	3164	9233	7783	6048	3358	5854.56	5827.28	6716	5231.55	4787.72	5109.4	5587.75	0.27443	0.122045	2.24859	0.0245383	0.0918151	ENSG00000065526	ENSG00000065526	SPEN	spen family transcriptional repressor [Source:HGNC Symbol;Acc:HGNC:17575]	23013	1	1	15847864	15940460	613484
ENSG00000065534	77	41	90	132	105	52	68.2722	75.5115	65.4652	88.7273	83.1201	79.1212	76.7029	-0.248917	0.225737	-1.10269	0.270164	0.486032	ENSG00000065534	ENSG00000065534	MYLK	myosin light chain kinase [Source:HGNC Symbol;Acc:HGNC:7590]	4638	3	-1	123610049	123884331	600922
ENSG00000065548	564	312	665	941	1006	432	500.071	574.624	483.715	632.518	796.37	657.315	607.436	-0.408017	0.150445	-2.71207	0.00668642	0.0352754	ENSG00000065548	ENSG00000065548	ZC3H15	zinc finger CCCH-type containing 15 [Source:HGNC Symbol;Acc:HGNC:29528]	55854	2	1	186486156	186509363	---
ENSG00000065559	374	209	538	662	617	325	331.608	384.924	391.337	444.981	488.43	494.507	422.631	-0.349512	0.149911	-2.33146	0.0197293	0.0777281	ENSG00000065559	ENSG00000065559	MAP2K4	mitogen-activated protein kinase kinase 4 [Source:HGNC Symbol;Acc:HGNC:6844]	6416	17	1	12020824	12143830	601335
ENSG00000065600	182	86	199	213	176	118	161.371	158.39	144.751	143.174	139.325	179.544	154.426	0.016086	0.189398	0.0849324	0.932315	0.967798	ENSG00000065600	ENSG00000065600	TMEM206	transmembrane protein 206 [Source:HGNC Symbol;Acc:HGNC:25593]	55248	1	-1	212363931	212414901	---
ENSG00000065609	0	0	0	0	0	0	0	0	0	0	0	0	0	NA	NA	NA	NA	NA	ENSG00000065609	ENSG00000065609	SNAP91	synaptosome associated protein 91 [Source:HGNC Symbol;Acc:HGNC:14986]	9892	6	-1	83552880	83709691	---
ENSG00000065613	1642	838	2056	3179	3307	1415	1455.88	1543.38	1495.52	2136.85	2617.89	2153.01	1900.42	-0.599796	0.132001	-4.54387	5.52303e-06	0.000121901	ENSG00000065613	ENSG00000065613	SLK	STE20 like kinase [Source:HGNC Symbol;Acc:HGNC:11088]	9748	10	1	103967201	104029233	616563
ENSG00000065615	437	241	556	685	688	308	387.467	443.86	404.43	460.441	544.635	468.641	451.579	-0.248539	0.149472	-1.66278	0.0963569	0.247912	ENSG00000065615	ENSG00000065615	CYB5R4	cytochrome b5 reductase 4 [Source:HGNC Symbol;Acc:HGNC:20147]	51167	6	1	83859643	83967424	608343
ENSG00000065618	1	2	1	0	0	0	0.886651	3.68349	0.727391	0	0	0	0.882922	0.269497	0.20738	1.29953	0.193761	NA	ENSG00000065618	ENSG00000065618	COL17A1	collagen type XVII alpha 1 chain [Source:HGNC Symbol;Acc:HGNC:2194]	1308	10	-1	104031286	104086002	113811
ENSG00000065621	13	0	8	14	9	5	11.5265	0	5.81913	9.41047	7.12458	7.60781	6.91474	-0.162407	0.358845	-0.452582	0.65085	0.806269	ENSG00000065621	ENSG00000065621	GSTO2	glutathione S-transferase omega 2 [Source:HGNC Symbol;Acc:HGNC:23064]	119391	10	1	104268873	104304945	612314
ENSG00000065665	161	74	171	188	170	57	142.751	136.289	124.384	126.369	134.575	86.729	125.183	0.175106	0.208132	0.841324	0.400166	0.614104	ENSG00000065665	ENSG00000065665	SEC61A2	Sec61 translocon alpha 2 subunit [Source:HGNC Symbol;Acc:HGNC:17702]	55176	10	1	12129637	12169961	---
ENSG00000065675	632	303	796	1172	840	544	560.364	558.048	579.003	787.791	664.961	827.729	662.983	-0.405676	0.142302	-2.85081	0.00436081	0.0253913	ENSG00000065675	ENSG00000065675	PRKCQ	protein kinase C theta [Source:HGNC Symbol;Acc:HGNC:9410]	5588	10	-1	6427143	6580301	600448
ENSG00000065717	5	2	5	0	2	0	4.43326	3.68349	3.63696	0	1.58324	0	2.22282	0.504816	0.296107	1.70485	0.0882232	NA	ENSG00000065717	ENSG00000065717	TLE2	transducin like enhancer of split 2 [Source:HGNC Symbol;Acc:HGNC:11838]	7089	19	-1	2997638	3047635	601041
ENSG00000065802	115	51	154	188	93	90	101.965	93.9289	112.018	126.369	73.6207	136.941	107.474	-0.0968639	0.231137	-0.419076	0.675161	0.821342	ENSG00000065802	ENSG00000065802	ASB1	ankyrin repeat and SOCS box containing 1 [Source:HGNC Symbol;Acc:HGNC:16011]	51665	2	1	238426742	238452250	605758
ENSG00000065809	365	174	466	597	825	279	323.628	320.463	338.964	401.289	653.087	424.516	410.325	-0.550082	0.182806	-3.00909	0.00262028	0.0171359	ENSG00000065809	ENSG00000065809	FAM107B	family with sequence similarity 107 member B [Source:HGNC Symbol;Acc:HGNC:23726]	83641	10	-1	14518557	14774897	---
ENSG00000065833	67	35	108	73	103	31	59.4056	64.461	78.5583	49.0689	81.5369	47.1684	63.3665	0.153865	0.258603	0.594984	0.551854	0.740031	ENSG00000065833	ENSG00000065833	ME1	malic enzyme 1 [Source:HGNC Symbol;Acc:HGNC:6983]	4199	6	-1	83210389	83431071	154250
ENSG00000065882	1014	462	1237	1227	1130	622	899.065	850.885	899.783	824.761	894.531	946.411	885.906	-0.00475533	0.131486	-0.036166	0.97115	0.986795	ENSG00000065882	ENSG00000065882	TBC1D1	TBC1 domain family member 1 [Source:HGNC Symbol;Acc:HGNC:11578]	23216	4	1	37891087	38139175	609850
ENSG00000065883	1402	681	1640	1942	1609	863	1243.09	1254.23	1192.92	1305.37	1273.72	1313.11	1263.74	-0.0751091	0.122527	-0.613001	0.539876	0.730699	ENSG00000065883	ENSG00000065883	CDK13	cyclin dependent kinase 13 [Source:HGNC Symbol;Acc:HGNC:1733]	8621	7	1	39950037	40097134	603309
ENSG00000065911	978	513	1149	1529	1461	769	867.145	944.814	835.773	1027.76	1156.56	1170.08	1000.35	-0.330843	0.132758	-2.49208	0.0126998	0.0561478	ENSG00000065911	ENSG00000065911	MTHFD2	methylenetetrahydrofolate dehydrogenase (NADP+ dependent) 2, methenyltetrahydrofolate cyclohydrolase [Source:HGNC Symbol;Acc:HGNC:7434]	10797	2	1	74198562	74217565	604887
ENSG00000065923	1245	681	1764	1415	1143	652	1103.88	1254.23	1283.12	951.13	904.822	992.058	1081.54	0.342864	0.131532	2.6067	0.00914197	0.0443233	ENSG00000065923	ENSG00000065923	SLC9A7	solute carrier family 9 member A7 [Source:HGNC Symbol;Acc:HGNC:17123]	84679	X	-1	46599252	46759172	300368
ENSG00000065970	513	232	791	810	642	401	454.852	427.284	575.367	544.463	508.22	610.146	520.055	-0.170975	0.158011	-1.08204	0.279233	0.49504	ENSG00000065970	ENSG00000065970	FOXJ2	forkhead box J2 [Source:HGNC Symbol;Acc:HGNC:24818]	55810	12	1	8032703	8055503	---
ENSG00000065978	2376	1041	2741	3561	3099	1652	2106.68	1917.25	1993.78	2393.62	2453.23	2513.62	2229.7	-0.281199	0.119503	-2.35308	0.0186187	0.0744843	ENSG00000065978	ENSG00000065978	YBX1	Y-box binding protein 1 [Source:HGNC Symbol;Acc:HGNC:8014]	4904	1	1	42682427	42702349	154030
ENSG00000065989	282	155	415	363	235	185	250.036	285.47	301.867	244	186.031	281.489	258.149	0.227386	0.18171	1.25137	0.2108	0.416989	ENSG00000065989	ENSG00000065989	PDE4A	phosphodiesterase 4A [Source:HGNC Symbol;Acc:HGNC:8780]	5141	19	1	10416773	10469631	600126
ENSG00000066027	526	251	605	667	696	329	466.379	462.278	440.072	448.342	550.968	500.594	478.105	-0.126579	0.147455	-0.858423	0.390659	0.605607	ENSG00000066027	ENSG00000066027	PPP2R5A	protein phosphatase 2 regulatory subunit B'alpha [Source:HGNC Symbol;Acc:HGNC:9309]	5525	1	1	212285537	212361863	601643
ENSG00000066032	0	0	0	0	2	0	0	0	0	0	1.58324	0	0.263873	-0.0540568	0.124414	-0.43449	0.663933	NA	ENSG00000066032	ENSG00000066032	CTNNA2	catenin alpha 2 [Source:HGNC Symbol;Acc:HGNC:2510]	1496	2	1	79185231	80648861	114025
ENSG00000066044	1655	790	2127	2592	2189	1218	1467.41	1454.98	1547.16	1742.28	1732.86	1853.26	1632.99	-0.244632	0.121579	-2.01212	0.0442074	0.14117	ENSG00000066044	ENSG00000066044	ELAVL1	ELAV like RNA binding protein 1 [Source:HGNC Symbol;Acc:HGNC:3312]	1994	19	-1	7958579	8005659	603466
ENSG00000066056	803	331	940	871	538	388	711.981	609.617	683.748	585.466	425.892	590.366	601.178	0.313236	0.15902	1.96979	0.048862	0.152142	ENSG00000066056	ENSG00000066056	TIE1	tyrosine kinase with immunoglobulin like and EGF like domains 1 [Source:HGNC Symbol;Acc:HGNC:11809]	7075	1	1	43300993	43323108	600222
ENSG00000066084	2749	1360	3454	3248	2971	1437	2437.4	2504.77	2512.41	2183.23	2351.9	2186.48	2362.7	0.144829	0.118342	1.22381	0.221022	0.430258	ENSG00000066084	ENSG00000066084	DIP2B	disco interacting protein 2 homolog B [Source:HGNC Symbol;Acc:HGNC:29284]	57609	12	1	50504985	50748667	611379
ENSG00000066117	1132	490	1337	2716	2164	1247	1003.69	902.454	972.522	1825.63	1713.07	1897.39	1385.79	-0.885293	0.126515	-6.99753	2.60506e-12	4.31831e-10	ENSG00000066117	ENSG00000066117	SMARCD1	SWI/SNF related, matrix associated, actin dependent regulator of chromatin, subfamily d, member 1 [Source:HGNC Symbol;Acc:HGNC:11106]	6602	12	1	50084972	50100712	601735
ENSG00000066135	683	297	751	710	442	299	605.583	546.998	546.271	477.245	349.896	454.947	496.823	0.388431	0.157606	2.46457	0.0137178	0.0593355	ENSG00000066135	ENSG00000066135	KDM4A	lysine demethylase 4A [Source:HGNC Symbol;Acc:HGNC:22978]	9682	1	1	43650158	43705515	609764
ENSG00000066136	698	315	1015	956	824	496	618.883	580.149	738.302	642.601	652.295	754.695	664.487	-0.0697326	0.14843	-0.469802	0.638496	0.798258	ENSG00000066136	ENSG00000066136	NFYC	nuclear transcription factor Y subunit gamma [Source:HGNC Symbol;Acc:HGNC:7806]	4802	1	1	40691648	40771603	605344
ENSG00000066185	9	3	6	6	5	6	7.97986	5.52523	4.36435	4.03306	3.9581	9.12937	5.83166	0.0591887	0.357699	0.165471	0.868573	0.93673	ENSG00000066185	ENSG00000066185	ZMYND12	zinc finger MYND-type containing 12 [Source:HGNC Symbol;Acc:HGNC:21192]	84217	1	-1	42430329	42456267	---
ENSG00000066230	15	12	16	22	10	5	13.2998	22.1009	11.6383	14.7879	7.9162	7.60781	12.8918	0.325671	0.353874	0.920303	0.357415	0.573382	ENSG00000066230	ENSG00000066230	SLC9A3	solute carrier family 9 member A3 [Source:HGNC Symbol;Acc:HGNC:11073]	6550	5	-1	473310	524332	182307
ENSG00000066248	0	0	0	0	0	0	0	0	0	0	0	0	0	NA	NA	NA	NA	NA	ENSG00000066248	ENSG00000066248	NGEF	neuronal guanine nucleotide exchange factor [Source:HGNC Symbol;Acc:HGNC:7807]	25791	2	-1	232878686	233013272	605991
ENSG00000066279	3183	1553	4821	6884	7974	3006	2822.21	2860.23	3506.75	4627.26	6312.38	4573.81	4117.11	-0.719862	0.152647	-4.71586	2.40693e-06	6.39027e-05	ENSG00000066279	ENSG00000066279	ASPM	abnormal spindle microtubule assembly [Source:HGNC Symbol;Acc:HGNC:19048]	259266	1	-1	197084128	197146694	605481
ENSG00000066294	1921	960	2375	4040	2766	1948	1703.26	1768.07	1727.55	2715.59	2189.62	2964	2178.02	-0.574407	0.138715	-4.14093	3.459e-05	0.000541807	ENSG00000066294	ENSG00000066294	CD84	CD84 molecule [Source:HGNC Symbol;Acc:HGNC:1704]	8832	1	-1	160541095	160579516	604513
ENSG00000066322	462	235	579	536	486	287	409.633	432.81	421.16	360.287	384.727	436.688	407.551	0.0965834	0.149559	0.64579	0.518416	0.712501	ENSG00000066322	ENSG00000066322	ELOVL1	ELOVL fatty acid elongase 1 [Source:HGNC Symbol;Acc:HGNC:14418]	64834	1	-1	43363397	43368074	611813
ENSG00000066336	1519	630	2197	1491	1432	684	1346.82	1160.3	1598.08	1002.22	1133.6	1040.75	1213.63	0.35759	0.145748	2.45348	0.0141483	0.0608231	ENSG00000066336	ENSG00000066336	SPI1	Spi-1 proto-oncogene [Source:HGNC Symbol;Acc:HGNC:11241]	6688	11	-1	47354860	47378576	165170
ENSG00000066379	29	16	40	35	33	20	25.7129	29.4679	29.0957	23.5262	26.1235	30.4312	27.3929	0.0666413	0.303426	0.219629	0.82616	0.911847	ENSG00000066379	ENSG00000066379	ZNRD1	zinc ribbon domain containing 1 [Source:HGNC Symbol;Acc:HGNC:13182]	30834	6	1	30058899	30064909	607525
ENSG00000066382	31	18	35	60	80	16	27.4862	33.1514	25.4587	40.3306	63.3296	24.345	35.6836	-0.479914	0.304087	-1.57821	0.114517	0.278619	ENSG00000066382	ENSG00000066382	MPPED2	metallophosphoesterase domain containing 2 [Source:HGNC Symbol;Acc:HGNC:1180]	744	11	-1	30384493	30586872	600911
ENSG00000066405	0	0	0	0	0	0	0	0	0	0	0	0	0	NA	NA	NA	NA	NA	ENSG00000066405	ENSG00000066405	CLDN18	claudin 18 [Source:HGNC Symbol;Acc:HGNC:2039]	51208	3	1	137998735	138033655	609210
ENSG00000066422	1028	491	1202	1605	2292	720	911.478	904.296	874.324	1078.84	1814.39	1095.52	1113.14	-0.533245	0.177633	-3.00195	0.0026826	0.0174118	ENSG00000066422	ENSG00000066422	ZBTB11	zinc finger and BTB domain containing 11 [Source:HGNC Symbol;Acc:HGNC:16740]	27107	3	-1	101648889	101677495	---
ENSG00000066427	467	232	552	655	883	305	414.066	427.284	401.52	440.276	699	464.076	474.371	-0.347729	0.17692	-1.96546	0.0493605	0.153192	ENSG00000066427	ENSG00000066427	ATXN3	ataxin 3 [Source:HGNC Symbol;Acc:HGNC:7106]	4287	14	-1	92038652	92106621	607047
ENSG00000066455	287	129	359	545	488	201	254.469	237.585	261.133	366.336	386.311	305.834	301.945	-0.466656	0.162044	-2.87981	0.00397919	0.0237015	ENSG00000066455	ENSG00000066455	GOLGA5	golgin A5 [Source:HGNC Symbol;Acc:HGNC:4428]	9950	14	1	92794231	92839963	606918
ENSG00000066468	35	16	55	41	50	18	31.0328	29.4679	40.0065	27.5592	39.581	27.3881	32.5059	0.0766019	0.295575	0.259163	0.79551	0.894259	ENSG00000066468	ENSG00000066468	FGFR2	fibroblast growth factor receptor 2 [Source:HGNC Symbol;Acc:HGNC:3689]	2263	10	-1	121478334	121598458	176943
ENSG00000066557	423	243	576	748	1091	340	375.054	447.544	418.977	502.788	863.657	517.331	520.892	-0.561778	0.189589	-2.96313	0.00304523	0.0192174	ENSG00000066557	ENSG00000066557	LRRC40	leucine rich repeat containing 40 [Source:HGNC Symbol;Acc:HGNC:26004]	55631	1	-1	70144805	70205620	---
ENSG00000066583	199	97	236	318	424	174	176.444	178.649	171.664	213.752	335.647	264.752	223.485	-0.58266	0.189208	-3.07947	0.00207368	0.0142763	ENSG00000066583	ENSG00000066583	ISOC1	isochorismatase domain containing 1 [Source:HGNC Symbol;Acc:HGNC:24254]	51015	5	1	129094751	129114028	---
ENSG00000066629	0	0	0	0	1	0	0	0	0	0	0.79162	0	0.131937	-0.0236784	0.124275	-0.190531	0.848893	NA	ENSG00000066629	ENSG00000066629	EML1	echinoderm microtubule associated protein like 1 [Source:HGNC Symbol;Acc:HGNC:3330]	2009	14	1	99737693	99942060	602033
ENSG00000066651	138	57	174	217	252	98	122.358	104.979	126.566	145.862	199.488	149.113	141.394	-0.435071	0.200989	-2.16466	0.030414	0.107151	ENSG00000066651	ENSG00000066651	TRMT11	tRNA methyltransferase 11 homolog [Source:HGNC Symbol;Acc:HGNC:21080]	60487	6	1	125986430	126039276	---
ENSG00000066654	855	416	1191	1191	1278	559	758.087	766.165	866.323	800.562	1011.69	850.553	842.23	-0.147968	0.143933	-1.02803	0.303934	0.520958	ENSG00000066654	ENSG00000066654	THUMPD1	THUMP domain containing 1 [Source:HGNC Symbol;Acc:HGNC:23807]	55623	16	-1	20702816	20742084	616662
ENSG00000066697	80	54	113	173	167	68	70.9321	99.4541	82.1952	116.287	132.201	103.466	100.756	-0.456629	0.216729	-2.10691	0.035125	0.11937	ENSG00000066697	ENSG00000066697	MSANTD3	Myb/SANT DNA binding domain containing 3 [Source:HGNC Symbol;Acc:HGNC:23370]	91283	9	1	100427156	100451711	---
ENSG00000066735	12	6	15	5	0	2	10.6398	11.0505	10.9109	3.36088	0	3.04312	6.50086	0.937286	0.357166	2.62423	0.00868441	0.0427449	ENSG00000066735	ENSG00000066735	KIF26A	kinesin family member 26A [Source:HGNC Symbol;Acc:HGNC:20226]	26153	14	1	104138723	104180894	613231
ENSG00000066739	1357	723	1734	1802	1699	790	1203.19	1331.58	1261.3	1211.26	1344.96	1202.03	1259.05	0.011806	0.12794	0.0922781	0.926477	0.965342	ENSG00000066739	ENSG00000066739	ATG2B	autophagy related 2B [Source:HGNC Symbol;Acc:HGNC:20187]	55102	14	-1	96279202	96363870	616226
ENSG00000066777	1818	897	2235	2647	2707	1209	1611.93	1652.04	1625.72	1779.25	2142.92	1839.57	1775.24	-0.229724	0.12858	-1.78663	0.0739981	0.205583	ENSG00000066777	ENSG00000066777	ARFGEF1	ADP ribosylation factor guanine nucleotide exchange factor 1 [Source:HGNC Symbol;Acc:HGNC:15772]	10565	8	-1	67173511	67343677	604141
ENSG00000066813	0	0	0	0	0	0	0	0	0	0	0	0	0	NA	NA	NA	NA	NA	ENSG00000066813	ENSG00000066813	ACSM2B	acyl-CoA synthetase medium chain family member 2B [Source:HGNC Symbol;Acc:HGNC:30931]	348158	16	-1	20536226	20576427	614359
ENSG00000066827	447	212	439	524	322	237	396.333	390.45	319.325	352.221	254.902	360.61	345.64	0.181067	0.174301	1.03882	0.298889	0.515534	ENSG00000066827	ENSG00000066827	ZFAT	zinc finger and AT-hook domain containing [Source:HGNC Symbol;Acc:HGNC:19899]	57623	8	-1	134477788	134713049	610931
ENSG00000066855	222	114	261	302	376	149	196.837	209.959	189.849	202.997	297.649	226.713	220.667	-0.27179	0.184597	-1.47234	0.140929	0.318876	ENSG00000066855	ENSG00000066855	MTFR1	mitochondrial fission regulator 1 [Source:HGNC Symbol;Acc:HGNC:29510]	9650	8	1	65644734	65771261	---
ENSG00000066923	72	33	104	73	30	25	63.8389	60.7775	75.6487	49.0689	23.7486	38.039	51.8536	0.710512	0.273465	2.59818	0.00937186	0.0452243	ENSG00000066923	ENSG00000066923	STAG3	stromal antigen 3 [Source:HGNC Symbol;Acc:HGNC:11356]	10734	7	1	100177563	100221488	---
ENSG00000066926	539	230	647	843	740	419	477.905	423.601	470.622	566.645	585.799	637.534	527.018	-0.360925	0.142126	-2.53948	0.0111017	0.05098	ENSG00000066926	ENSG00000066926	FECH	ferrochelatase [Source:HGNC Symbol;Acc:HGNC:3647]	2235	18	-1	57548283	57586772	612386
ENSG00000066933	975	496	1197	1336	1349	584	864.485	913.505	870.687	898.028	1067.9	888.592	917.199	-0.106612	0.136122	-0.783204	0.433507	0.643928	ENSG00000066933	ENSG00000066933	MYO9A	myosin IXA [Source:HGNC Symbol;Acc:HGNC:7608]	4649	15	-1	71822289	72118577	604875
ENSG00000067048	179	97	215	351	362	151	158.711	178.649	156.389	235.934	286.566	229.756	207.668	-0.58041	0.177236	-3.2748	0.00105738	0.0083847	ENSG00000067048	ENSG00000067048	DDX3Y	DEAD-box helicase 3, Y-linked [Source:HGNC Symbol;Acc:HGNC:2699]	8653	Y	1	12904108	12920478	---
ENSG00000067057	1011	483	1250	1659	1019	738	896.405	889.562	909.239	1115.14	806.661	1122.91	956.653	-0.165918	0.151216	-1.09722	0.272544	0.488277	ENSG00000067057	ENSG00000067057	PFKP	phosphofructokinase, platelet [Source:HGNC Symbol;Acc:HGNC:8878]	5214	10	1	3066333	3137712	171840
ENSG00000067064	1072	543	1275	1607	1649	771	950.49	1000.07	927.424	1080.19	1305.38	1173.12	1072.78	-0.296927	0.133509	-2.22403	0.0261464	0.0961215	ENSG00000067064	ENSG00000067064	IDI1	isopentenyl-diphosphate delta isomerase 1 [Source:HGNC Symbol;Acc:HGNC:5387]	3422	10	-1	1039908	1049170	604055
ENSG00000067066	912	394	1094	1180	1224	487	808.626	725.647	795.766	793.168	968.943	741	805.525	-0.099169	0.145647	-0.680886	0.495943	0.695376	ENSG00000067066	ENSG00000067066	SP100	SP100 nuclear antigen [Source:HGNC Symbol;Acc:HGNC:11206]	6672	2	1	230415942	230544090	604585
ENSG00000067082	452	237	653	469	579	229	400.766	436.493	474.987	315.251	458.348	348.438	405.714	0.212024	0.169505	1.25084	0.210993	0.417093	ENSG00000067082	ENSG00000067082	KLF6	Kruppel like factor 6 [Source:HGNC Symbol;Acc:HGNC:2235]	1316	10	-1	3775996	3785281	602053
ENSG00000067113	500	262	550	280	339	139	443.326	482.537	400.065	188.209	268.359	211.497	332.332	0.923696	0.172062	5.36838	7.9446e-08	3.7342e-06	ENSG00000067113	ENSG00000067113	PLPP1	phospholipid phosphatase 1 [Source:HGNC Symbol;Acc:HGNC:9228]	8611	5	-1	55424854	55535050	607124
ENSG00000067141	7	2	9	3	6	4	6.20656	3.68349	6.54652	2.01653	4.74972	6.08625	4.88151	0.179854	0.352418	0.510343	0.609811	NA	ENSG00000067141	ENSG00000067141	NEO1	neogenin 1 [Source:HGNC Symbol;Acc:HGNC:7754]	4756	15	1	73051710	73305206	---
ENSG00000067167	2189	1220	2637	3547	6107	1856	1940.88	2246.93	1918.13	2384.21	4834.42	2824.02	2691.43	-0.663528	0.192984	-3.43825	0.000585487	0.00530519	ENSG00000067167	ENSG00000067167	TRAM1	translocation associated membrane protein 1 [Source:HGNC Symbol;Acc:HGNC:20568]	23471	8	-1	70573442	70608387	---
ENSG00000067177	164	87	193	283	259	112	145.411	160.232	140.387	190.226	205.03	170.415	168.617	-0.333584	0.182125	-1.83162	0.0670074	0.191355	ENSG00000067177	ENSG00000067177	PHKA1	phosphorylase kinase regulatory subunit alpha 1 [Source:HGNC Symbol;Acc:HGNC:8925]	5255	X	-1	72578814	72714319	311870
ENSG00000067182	955	406	1404	984	953	440	846.752	747.748	1021.26	661.422	754.414	669.487	783.513	0.316168	0.150346	2.10293	0.035472	0.120271	ENSG00000067182	ENSG00000067182	TNFRSF1A	TNF receptor superfamily member 1A [Source:HGNC Symbol;Acc:HGNC:11916]	7132	12	-1	6328757	6342114	191190
ENSG00000067191	95	54	96	158	97	54	84.2319	99.4541	69.8296	106.204	76.7871	82.1643	86.4452	-0.0836495	0.230318	-0.363191	0.716462	0.845957	ENSG00000067191	ENSG00000067191	CACNB1	calcium voltage-gated channel auxiliary subunit beta 1 [Source:HGNC Symbol;Acc:HGNC:1401]	782	17	-1	39173456	39197703	114207
ENSG00000067208	244	141	301	335	288	116	216.343	259.686	218.945	225.179	227.987	176.501	220.773	0.114596	0.1769	0.647802	0.517113	0.711717	ENSG00000067208	ENSG00000067208	EVI5	ecotropic viral integration site 5 [Source:HGNC Symbol;Acc:HGNC:3501]	7813	1	-1	92508696	92792404	602942
ENSG00000067221	44	17	54	55	56	41	39.0127	31.3096	39.2791	36.9697	44.3307	62.384	42.2143	-0.278779	0.279298	-0.998142	0.318211	0.53504	ENSG00000067221	ENSG00000067221	STOML1	stomatin like 1 [Source:HGNC Symbol;Acc:HGNC:14560]	9399	15	-1	73978923	73994622	608326
ENSG00000067225	10816	4495	15419	10394	6392	4565	9590.02	8278.64	11215.6	6986.6	5060.04	6945.93	8012.81	0.585849	0.154785	3.78492	0.000153757	0.00182886	ENSG00000067225	ENSG00000067225	PKM	pyruvate kinase, muscle [Source:HGNC Symbol;Acc:HGNC:9021]	5315	15	-1	72199029	72231822	179050
ENSG00000067248	748	371	939	1030	1195	480	663.215	683.287	683.02	692.342	945.986	730.35	733.033	-0.214248	0.151238	-1.41663	0.156592	0.342218	ENSG00000067248	ENSG00000067248	DHX29	DExH-box helicase 29 [Source:HGNC Symbol;Acc:HGNC:15815]	54505	5	-1	55256245	55307722	612720
ENSG00000067334	593	319	639	957	956	426	525.784	587.516	464.803	643.273	756.789	648.185	604.392	-0.366764	0.149093	-2.45997	0.0138947	0.0599153	ENSG00000067334	ENSG00000067334	DNTTIP2	deoxynucleotidyltransferase terminal interacting protein 2 [Source:HGNC Symbol;Acc:HGNC:24013]	30836	1	-1	93866283	93879918	611199
ENSG00000067365	385	192	420	448	246	174	341.361	353.615	305.504	301.135	194.739	264.752	293.518	0.36606	0.180074	2.03283	0.0420698	0.136191	ENSG00000067365	ENSG00000067365	METTL22	methyltransferase like 22 [Source:HGNC Symbol;Acc:HGNC:28368]	79091	16	1	8621683	8649654	---
ENSG00000067369	1283	622	1370	1508	1115	718	1137.57	1145.56	996.526	1013.64	882.656	1092.48	1044.74	0.129253	0.13887	0.930751	0.351983	0.567888	ENSG00000067369	ENSG00000067369	TP53BP1	tumor protein p53 binding protein 1 [Source:HGNC Symbol;Acc:HGNC:11999]	7158	15	-1	43403061	43510728	605230
ENSG00000067445	122	79	147	199	130	99	108.171	145.498	106.927	133.763	102.911	150.635	124.651	-0.102118	0.212261	-0.4811	0.630446	0.792624	ENSG00000067445	ENSG00000067445	TRO	trophinin [Source:HGNC Symbol;Acc:HGNC:12326]	7216	X	1	54920462	54931431	300132
ENSG00000067533	365	197	474	764	946	322	323.628	362.823	344.783	513.543	748.873	489.943	463.932	-0.723393	0.174149	-4.15388	3.26878e-05	0.000517878	ENSG00000067533	ENSG00000067533	RRP15	ribosomal RNA processing 15 homolog [Source:HGNC Symbol;Acc:HGNC:24255]	51018	1	1	218285287	218337983	611193
ENSG00000067560	5011	2341	5435	6604	5897	3229	4443.01	4311.52	3953.37	4439.05	4668.18	4913.12	4454.71	-0.137658	0.12004	-1.14677	0.251475	0.46599	ENSG00000067560	ENSG00000067560	RHOA	ras homolog family member A [Source:HGNC Symbol;Acc:HGNC:667]	387	3	-1	49359145	49412998	165390
ENSG00000067596	1004	429	1119	1139	762	542	890.198	790.108	813.951	765.609	603.214	824.686	781.294	0.181337	0.150086	1.20822	0.226963	0.437377	ENSG00000067596	ENSG00000067596	DHX8	DEAH-box helicase 8 [Source:HGNC Symbol;Acc:HGNC:2749]	1659	17	1	43483865	43544463	600396
ENSG00000067601	12	3	6	8	2	7	10.6398	5.52523	4.36435	5.37741	1.58324	10.6509	6.35683	0.133096	0.356451	0.373392	0.708857	0.841027	ENSG00000067601	ENSG00000067601	PMS2P4	PMS1 homolog 2, mismatch repair system component pseudogene 4 [Source:HGNC Symbol;Acc:HGNC:9129]	---	7	-1	67295608	67302907	---
ENSG00000067606	86	36	89	44	45	34	76.252	66.3028	64.7378	29.5758	35.6229	51.7331	54.0374	0.732895	0.26277	2.78911	0.00528536	0.0294835	ENSG00000067606	ENSG00000067606	PRKCZ	protein kinase C zeta [Source:HGNC Symbol;Acc:HGNC:9412]	5590	1	1	2050470	2185395	176982
ENSG00000067646	61	30	67	123	164	51	54.0857	55.2523	48.7352	82.6777	129.826	77.5996	74.696	-0.772633	0.247631	-3.1201	0.00180788	0.0128294	ENSG00000067646	ENSG00000067646	ZFY	zinc finger protein, Y-linked [Source:HGNC Symbol;Acc:HGNC:12870]	7544	Y	1	2935281	2982506	---
ENSG00000067704	844	416	1036	1416	1396	720	748.334	766.165	753.577	951.802	1105.1	1095.52	903.417	-0.457537	0.132905	-3.44258	0.000576196	0.00525552	ENSG00000067704	ENSG00000067704	IARS2	isoleucyl-tRNA synthetase 2, mitochondrial [Source:HGNC Symbol;Acc:HGNC:29685]	55699	1	1	220094102	220148041	612801
ENSG00000067715	36	25	38	26	33	11	31.9195	46.0436	27.6409	17.4766	26.1235	16.7372	27.6569	0.567511	0.31174	1.82046	0.0686887	0.194975	ENSG00000067715	ENSG00000067715	SYT1	synaptotagmin 1 [Source:HGNC Symbol;Acc:HGNC:11509]	6857	12	1	78863993	79452008	185605
ENSG00000067798	0	0	0	0	1	0	0	0	0	0	0.79162	0	0.131937	-0.0236784	0.124275	-0.190531	0.848893	NA	ENSG00000067798	ENSG00000067798	NAV3	neuron navigator 3 [Source:HGNC Symbol;Acc:HGNC:15998]	89795	12	1	77324641	78213008	611629
ENSG00000067829	567	244	818	709	583	328	502.731	449.385	595.006	476.573	461.514	499.072	497.38	0.109939	0.151893	0.723789	0.469195	0.67458	ENSG00000067829	ENSG00000067829	IDH3G	isocitrate dehydrogenase 3 (NAD(+)) gamma [Source:HGNC Symbol;Acc:HGNC:5386]	3421	X	-1	153785766	153794523	300089
ENSG00000067836	145	58	216	179	157	78	128.564	106.821	157.117	120.32	124.284	118.682	125.965	0.118651	0.203259	0.58374	0.559395	0.7457	ENSG00000067836	ENSG00000067836	ROGDI	rogdi homolog [Source:HGNC Symbol;Acc:HGNC:29478]	79641	16	-1	4796968	4802950	614574
ENSG00000067840	0	0	0	0	2	0	0	0	0	0	1.58324	0	0.263873	-0.0540568	0.124414	-0.43449	0.663933	NA	ENSG00000067840	ENSG00000067840	PDZD4	PDZ domain containing 4 [Source:HGNC Symbol;Acc:HGNC:21167]	57595	X	-1	153802166	153830565	300634
ENSG00000067842	0	0	0	0	0	0	0	0	0	0	0	0	0	NA	NA	NA	NA	NA	ENSG00000067842	ENSG00000067842	ATP2B3	ATPase plasma membrane Ca2+ transporting 3 [Source:HGNC Symbol;Acc:HGNC:816]	492	X	1	153517676	153582939	---
ENSG00000067900	1597	833	1943	2497	2682	1121	1415.98	1534.17	1413.32	1678.42	2123.12	1705.67	1645.12	-0.325226	0.137085	-2.37243	0.0176715	0.0716532	ENSG00000067900	ENSG00000067900	ROCK1	Rho associated coiled-coil containing protein kinase 1 [Source:HGNC Symbol;Acc:HGNC:10251]	6093	18	-1	20946906	21111851	601702
ENSG00000067955	1125	572	1247	2031	3074	1001	997.483	1053.48	907.057	1365.19	2433.44	1523.08	1379.96	-0.792411	0.180888	-4.38068	1.18311e-05	0.000225298	ENSG00000067955	ENSG00000067955	CBFB	core-binding factor beta subunit [Source:HGNC Symbol;Acc:HGNC:1539]	865	16	1	67029116	67101058	121360
ENSG00000067992	269	130	433	420	379	159	238.509	239.427	314.96	282.314	300.024	241.928	269.527	-0.0503713	0.175131	-0.287621	0.773637	0.881641	ENSG00000067992	ENSG00000067992	PDK3	pyruvate dehydrogenase kinase 3 [Source:HGNC Symbol;Acc:HGNC:8811]	5165	X	1	24465221	24539837	300906
ENSG00000068001	157	54	167	131	92	56	139.204	99.4541	121.474	88.0551	72.829	85.2074	101.037	0.510616	0.21567	2.36758	0.0179049	0.072334	ENSG00000068001	ENSG00000068001	HYAL2	hyaluronoglucosaminidase 2 [Source:HGNC Symbol;Acc:HGNC:5321]	8692	3	-1	50317790	50322906	603551
ENSG00000068024	407	194	463	630	374	233	360.867	357.298	336.782	423.471	296.066	354.524	354.835	-0.0273885	0.166834	-0.164167	0.8696	0.93704	ENSG00000068024	ENSG00000068024	HDAC4	histone deacetylase 4 [Source:HGNC Symbol;Acc:HGNC:14063]	9759	2	-1	239048168	239401654	---
ENSG00000068028	313	129	364	340	176	129	277.522	237.585	264.77	228.54	139.325	196.281	224.004	0.436074	0.192309	2.26756	0.0233557	0.0881963	ENSG00000068028	ENSG00000068028	RASSF1	Ras association domain family member 1 [Source:HGNC Symbol;Acc:HGNC:9882]	11186	3	-1	50329782	50340980	605082
ENSG00000068078	74	38	87	29	13	17	65.6122	69.9862	63.283	19.4931	10.2911	25.8665	42.422	1.49744	0.289794	5.16726	2.37549e-07	9.10292e-06	ENSG00000068078	ENSG00000068078	FGFR3	fibroblast growth factor receptor 3 [Source:HGNC Symbol;Acc:HGNC:3690]	2261	4	1	1793307	1808872	134934
ENSG00000068079	27	15	27	26	21	20	23.9396	27.6261	19.6396	17.4766	16.624	30.4312	22.6229	0.119326	0.323766	0.368556	0.712459	0.843436	ENSG00000068079	ENSG00000068079	IFI35	interferon induced protein 35 [Source:HGNC Symbol;Acc:HGNC:5399]	3430	17	1	43006725	43014456	600735
ENSG00000068097	602	262	756	867	722	391	533.764	482.537	549.908	582.777	571.55	594.931	552.578	-0.148108	0.138895	-1.06633	0.286275	0.501958	ENSG00000068097	ENSG00000068097	HEATR6	HEAT repeat containing 6 [Source:HGNC Symbol;Acc:HGNC:24076]	63897	17	-1	60043194	60078931	---
ENSG00000068120	404	192	551	563	465	281	358.207	353.615	400.793	378.435	368.103	427.559	381.119	-0.0658321	0.151974	-0.433179	0.664884	0.815608	ENSG00000068120	ENSG00000068120	COASY	Coenzyme A synthase [Source:HGNC Symbol;Acc:HGNC:29932]	80347	17	1	42561467	42566277	609855
ENSG00000068137	8	6	7	7	4	4	7.09321	11.0505	5.09174	4.70524	3.16648	6.08625	6.1989	0.310504	0.359172	0.864499	0.387314	0.602342	ENSG00000068137	ENSG00000068137	PLEKHH3	pleckstrin homology, MyTH4 and FERM domain containing H3 [Source:HGNC Symbol;Acc:HGNC:26105]	79990	17	-1	42667914	42676994	---
ENSG00000068305	1130	573	1454	1335	1634	586	1001.92	1055.32	1057.63	897.356	1293.51	891.635	1032.89	0.0122665	0.157932	0.0776695	0.938091	0.970336	ENSG00000068305	ENSG00000068305	MEF2A	myocyte enhancer factor 2A [Source:HGNC Symbol;Acc:HGNC:6993]	4205	15	1	99565417	99716466	---
ENSG00000068308	730	334	996	928	735	488	647.256	615.142	724.482	623.78	581.841	742.522	655.837	0.0348071	0.148054	0.235098	0.814133	0.904605	ENSG00000068308	ENSG00000068308	OTUD5	OTU deubiquitinase 5 [Source:HGNC Symbol;Acc:HGNC:25402]	55593	X	-1	48922028	48958386	300713
ENSG00000068323	509	227	614	552	445	250	451.306	418.076	446.618	371.041	352.271	380.39	403.284	0.247636	0.145438	1.70269	0.0886255	0.233345	ENSG00000068323	ENSG00000068323	TFE3	transcription factor binding to IGHM enhancer 3 [Source:HGNC Symbol;Acc:HGNC:11752]	7030	X	-1	49028726	49043486	314310
ENSG00000068354	213	103	285	186	161	108	188.857	189.7	207.307	125.025	127.451	164.329	167.111	0.47351	0.186814	2.53466	0.0112555	0.0515039	ENSG00000068354	ENSG00000068354	TBC1D25	TBC1 domain family member 25 [Source:HGNC Symbol;Acc:HGNC:8092]	4943	X	1	48539457	48562609	311240
ENSG00000068366	2668	1311	3383	2990	3473	1353	2365.59	2414.53	2460.76	2009.81	2749.3	2058.67	2343.11	0.0826507	0.143492	0.575994	0.564619	0.749518	ENSG00000068366	ENSG00000068366	ACSL4	acyl-CoA synthetase long chain family member 4 [Source:HGNC Symbol;Acc:HGNC:3571]	2182	X	-1	109624244	109733403	300157
ENSG00000068383	302	124	430	375	303	181	267.769	228.376	312.778	252.066	239.861	275.403	262.709	0.0870642	0.171206	0.508535	0.611078	0.780388	ENSG00000068383	ENSG00000068383	INPP5A	inositol polyphosphate-5-phosphatase A [Source:HGNC Symbol;Acc:HGNC:6076]	3632	10	1	132537820	132783480	600106
ENSG00000068394	95	38	96	135	95	72	84.2319	69.9862	69.8296	90.7438	75.2039	109.552	83.258	-0.246354	0.229193	-1.07488	0.28243	0.498248	ENSG00000068394	ENSG00000068394	GPKOW	G-patch domain and KOW motifs [Source:HGNC Symbol;Acc:HGNC:30677]	27238	X	-1	49113389	49123801	---
ENSG00000068400	628	277	718	692	378	255	556.817	510.163	522.267	465.146	299.232	387.998	456.937	0.436977	0.16924	2.582	0.00982309	0.0467506	ENSG00000068400	ENSG00000068400	GRIPAP1	GRIP1 associated protein 1 [Source:HGNC Symbol;Acc:HGNC:18706]	56850	X	-1	48973720	49002264	---
ENSG00000068438	427	195	581	607	531	250	378.6	359.14	422.614	408.011	420.35	380.39	394.851	-0.0536735	0.149986	-0.357856	0.720451	0.848572	ENSG00000068438	ENSG00000068438	FTSJ1	FtsJ RNA methyltransferase homolog 1 (E. coli) [Source:HGNC Symbol;Acc:HGNC:13254]	24140	X	1	48476021	48486364	300499
ENSG00000068489	403	185	567	965	1076	464	357.321	340.723	412.431	648.65	851.783	706.005	552.819	-0.936649	0.156697	-5.97747	2.26629e-09	1.67104e-07	ENSG00000068489	ENSG00000068489	PRR11	proline rich 11 [Source:HGNC Symbol;Acc:HGNC:25619]	55771	17	1	59155499	59204705	615920
ENSG00000068615	0	0	0	2	3	2	0	0	0	1.34435	2.37486	3.04312	1.12706	-0.36207	0.233519	-1.55049	0.121023	NA	ENSG00000068615	ENSG00000068615	REEP1	receptor accessory protein 1 [Source:HGNC Symbol;Acc:HGNC:25786]	65055	2	-1	86213993	86338083	---
ENSG00000068650	1959	871	2434	2000	1746	938	1736.95	1604.16	1770.47	1344.35	1382.17	1427.22	1544.22	0.292603	0.123099	2.37698	0.017455	0.0711274	ENSG00000068650	ENSG00000068650	ATP11A	ATPase phospholipid transporting 11A [Source:HGNC Symbol;Acc:HGNC:13552]	23250	13	1	112690329	112887168	---
ENSG00000068654	2415	1080	2981	3236	2239	1455	2141.26	1989.08	2168.35	2175.16	1772.44	2213.87	2076.7	0.0323478	0.133258	0.242747	0.808202	0.901133	ENSG00000068654	ENSG00000068654	POLR1A	RNA polymerase I subunit A [Source:HGNC Symbol;Acc:HGNC:17264]	---	2	-1	86020216	86106155	---
ENSG00000068697	877	467	1160	679	551	396	777.593	860.094	843.774	456.408	436.183	602.538	662.765	0.70277	0.153799	4.56941	4.89105e-06	0.000110792	ENSG00000068697	ENSG00000068697	LAPTM4A	lysosomal protein transmembrane 4 alpha [Source:HGNC Symbol;Acc:HGNC:6924]	9741	2	-1	20032650	20052028	---
ENSG00000068724	669	326	893	846	534	326	593.17	600.408	649.56	568.661	422.725	496.029	555.092	0.295278	0.152452	1.93686	0.0527621	0.161039	ENSG00000068724	ENSG00000068724	TTC7A	tetratricopeptide repeat domain 7A [Source:HGNC Symbol;Acc:HGNC:19750]	57217	2	1	46916157	47076137	609332
ENSG00000068745	345	162	425	398	310	168	305.895	298.362	309.141	267.526	245.402	255.622	280.325	0.237757	0.156469	1.51951	0.128633	0.30108	ENSG00000068745	ENSG00000068745	IP6K2	inositol hexakisphosphate kinase 2 [Source:HGNC Symbol;Acc:HGNC:17313]	51447	3	-1	48688003	48740353	606992
ENSG00000068781	1	0	1	1	0	0	0.886651	0	0.727391	0.672177	0	0	0.381037	0.0546005	0.161558	0.337962	0.735392	NA	ENSG00000068781	ENSG00000068781	STON1-GTF2A1L	STON1-GTF2A1L readthrough [Source:HGNC Symbol;Acc:HGNC:30651]	286749	2	1	48529925	48776517	---
ENSG00000068784	564	237	663	638	690	288	500.071	436.493	482.26	428.849	546.218	438.21	472.017	0.00714492	0.154402	0.0462749	0.963091	0.983768	ENSG00000068784	ENSG00000068784	SRBD1	S1 RNA binding domain 1 [Source:HGNC Symbol;Acc:HGNC:25521]	55133	2	-1	45388680	45612165	---
ENSG00000068796	1582	755	1879	2310	2529	1064	1402.68	1390.52	1366.77	1552.73	2002.01	1618.94	1555.61	-0.303578	0.137101	-2.21427	0.02681	0.0978902	ENSG00000068796	ENSG00000068796	KIF2A	kinesin family member 2A [Source:HGNC Symbol;Acc:HGNC:6318]	3796	5	1	62306162	62537249	602591
ENSG00000068831	704	309	738	802	454	377	624.203	569.099	536.815	539.086	359.395	573.629	533.704	0.222745	0.173482	1.28396	0.199154	0.401181	ENSG00000068831	ENSG00000068831	RASGRP2	RAS guanyl releasing protein 2 [Source:HGNC Symbol;Acc:HGNC:9879]	10235	11	-1	64726911	64745456	---
ENSG00000068878	3738	1863	5016	4484	4241	2009	3314.3	3431.17	3648.59	3014.04	3357.26	3056.82	3303.7	0.136695	0.120778	1.13179	0.257721	0.471997	ENSG00000068878	ENSG00000068878	PSME4	proteasome activator subunit 4 [Source:HGNC Symbol;Acc:HGNC:20635]	23198	2	-1	53864067	53970840	607705
ENSG00000068885	89	52	151	177	236	75	78.912	95.7707	109.836	118.975	186.822	114.117	117.406	-0.504616	0.227484	-2.21825	0.0265381	0.0971254	ENSG00000068885	ENSG00000068885	IFT80	intraflagellar transport 80 [Source:HGNC Symbol;Acc:HGNC:29262]	57560	3	-1	160256986	160399880	611177
ENSG00000068903	448	189	512	427	347	195	397.22	348.089	372.424	287.019	274.692	296.704	329.358	0.368988	0.153011	2.41151	0.0158866	0.066424	ENSG00000068903	ENSG00000068903	SIRT2	sirtuin 2 [Source:HGNC Symbol;Acc:HGNC:10886]	22933	19	-1	38878555	38899862	604480
ENSG00000068912	206	102	273	447	504	257	182.65	187.858	198.578	300.463	398.976	391.041	276.594	-0.875902	0.172093	-5.08969	3.58647e-07	1.29462e-05	ENSG00000068912	ENSG00000068912	ERLEC1	endoplasmic reticulum lectin 1 [Source:HGNC Symbol;Acc:HGNC:25222]	27248	2	1	53787044	53818819	611229
ENSG00000068971	41	12	53	32	24	18	36.3527	22.1009	38.5517	21.5097	18.9989	27.3881	27.4837	0.438068	0.309334	1.41617	0.156727	0.34237	ENSG00000068971	ENSG00000068971	PPP2R5B	protein phosphatase 2 regulatory subunit B'beta [Source:HGNC Symbol;Acc:HGNC:9310]	5526	11	1	64917553	64934473	601644
ENSG00000068976	15	7	10	17	14	6	13.2998	12.8922	7.27391	11.427	11.0827	9.12937	10.8508	0.0192992	0.356824	0.054086	0.956867	0.980629	ENSG00000068976	ENSG00000068976	PYGM	glycogen phosphorylase, muscle associated [Source:HGNC Symbol;Acc:HGNC:9726]	5837	11	-1	64746389	64760297	608455
ENSG00000068985	0	0	0	0	0	0	0	0	0	0	0	0	0	NA	NA	NA	NA	NA	ENSG00000068985	ENSG00000068985	PAGE1	PAGE family member 1 [Source:HGNC Symbol;Acc:HGNC:4107]	8712	X	-1	49687450	49695993	300288
ENSG00000069011	1	0	0	1	0	0	0.886651	0	0	0.672177	0	0	0.259805	0.00697711	0.131958	0.0528739	0.957832	NA	ENSG00000069011	ENSG00000069011	PITX1	paired like homeodomain 1 [Source:HGNC Symbol;Acc:HGNC:9004]	5307	5	-1	135027735	135034813	602149
ENSG00000069018	0	0	0	0	0	0	0	0	0	0	0	0	0	NA	NA	NA	NA	NA	ENSG00000069018	ENSG00000069018	TRPC7	transient receptor potential cation channel subfamily C member 7 [Source:HGNC Symbol;Acc:HGNC:20754]	57113	5	-1	136213320	136365537	---
ENSG00000069020	976	453	1275	1619	1177	707	865.372	834.31	927.424	1088.25	931.737	1075.74	953.807	-0.225561	0.134495	-1.67709	0.0935244	0.242914	ENSG00000069020	ENSG00000069020	MAST4	microtubule associated serine/threonine kinase family member 4 [Source:HGNC Symbol;Acc:HGNC:19037]	375449	5	1	66596361	67169595	---
ENSG00000069122	0	0	0	0	0	0	0	0	0	0	0	0	0	NA	NA	NA	NA	NA	ENSG00000069122	ENSG00000069122	ADGRF5	adhesion G protein-coupled receptor F5 [Source:HGNC Symbol;Acc:HGNC:19030]	221395	6	-1	46852512	46954943	---
ENSG00000069188	32	15	32	89	59	32	28.3728	27.6261	23.2765	59.8237	46.7056	48.69	39.0825	-0.802987	0.28129	-2.85466	0.00430829	0.0251419	ENSG00000069188	ENSG00000069188	SDK2	sidekick cell adhesion molecule 2 [Source:HGNC Symbol;Acc:HGNC:19308]	54549	17	-1	73334384	73644089	607217
ENSG00000069206	0	0	0	0	0	0	0	0	0	0	0	0	0	NA	NA	NA	NA	NA	ENSG00000069206	ENSG00000069206	ADAM7	ADAM metallopeptidase domain 7 [Source:HGNC Symbol;Acc:HGNC:214]	8756	8	1	24440930	24526970	607310
ENSG00000069248	773	369	1127	1120	916	468	685.382	679.603	819.77	752.838	725.124	712.091	729.135	-0.000840924	0.139643	-0.00602197	0.995195	0.997889	ENSG00000069248	ENSG00000069248	NUP133	nucleoporin 133 [Source:HGNC Symbol;Acc:HGNC:18016]	55746	1	-1	229440260	229508341	607613
ENSG00000069275	3303	1659	3909	9017	10462	4413	2928.61	3055.45	2843.37	6061.02	8281.93	6714.65	4980.84	-1.20704	0.138358	-8.72403	2.6848e-18	1.60654e-15	ENSG00000069275	ENSG00000069275	NUCKS1	nuclear casein kinase and cyclin dependent kinase substrate 1 [Source:HGNC Symbol;Acc:HGNC:29923]	64710	1	-1	205712819	205750276	611912
ENSG00000069329	2048	1023	2572	2954	3269	1351	1815.86	1884.1	1870.85	1985.61	2587.81	2055.63	2033.31	-0.24229	0.137215	-1.76577	0.0774338	0.211911	ENSG00000069329	ENSG00000069329	VPS35	VPS35, retromer complex component [Source:HGNC Symbol;Acc:HGNC:13487]	55737	16	-1	46656132	46689518	601501
ENSG00000069345	333	166	383	663	768	309	295.255	305.729	278.591	445.653	607.964	470.163	400.559	-0.754594	0.163756	-4.60804	4.06483e-06	9.61103e-05	ENSG00000069345	ENSG00000069345	DNAJA2	DnaJ heat shock protein family (Hsp40) member A2 [Source:HGNC Symbol;Acc:HGNC:14884]	10294	16	-1	46955362	46973788	611322
ENSG00000069399	324	148	556	337	393	165	287.275	272.578	404.43	226.524	311.107	251.058	292.162	0.276654	0.187932	1.4721	0.140995	0.318876	ENSG00000069399	ENSG00000069399	BCL3	B-cell CLL/lymphoma 3 [Source:HGNC Symbol;Acc:HGNC:998]	602	19	1	44747705	44760044	109560
ENSG00000069424	2234	1031	2427	5217	3920	2387	1980.78	1898.84	1765.38	3506.75	3103.15	3631.97	2647.81	-0.832239	0.126319	-6.58841	4.44573e-11	5.04867e-09	ENSG00000069424	ENSG00000069424	KCNAB2	potassium voltage-gated channel subfamily A regulatory beta subunit 2 [Source:HGNC Symbol;Acc:HGNC:6229]	8514	1	1	5991466	6101193	601142
ENSG00000069431	0	0	0	0	0	0	0	0	0	0	0	0	0	NA	NA	NA	NA	NA	ENSG00000069431	ENSG00000069431	ABCC9	ATP binding cassette subfamily C member 9 [Source:HGNC Symbol;Acc:HGNC:60]	10060	12	-1	21797401	21942529	601439
ENSG00000069482	5	1	7	10	12	1	4.43326	1.84174	5.09174	6.72177	9.49944	1.52156	4.85158	-0.237353	0.349905	-0.678336	0.497559	NA	ENSG00000069482	ENSG00000069482	GAL	galanin and GMAP prepropeptide [Source:HGNC Symbol;Acc:HGNC:4114]	51083	11	1	68683779	68691175	137035
ENSG00000069493	110	59	161	201	169	68	97.5317	108.663	117.11	135.107	133.784	103.466	115.944	-0.196883	0.205997	-0.955755	0.339196	0.55573	ENSG00000069493	ENSG00000069493	CLEC2D	C-type lectin domain family 2 member D [Source:HGNC Symbol;Acc:HGNC:14351]	29121	12	1	9664969	9699555	605659
ENSG00000069509	54	18	49	87	74	22	47.8792	33.1514	35.6422	58.4794	58.5799	33.4744	44.5344	-0.312113	0.279622	-1.11619	0.264339	0.47994	ENSG00000069509	ENSG00000069509	FUNDC1	FUN14 domain containing 1 [Source:HGNC Symbol;Acc:HGNC:28746]	139341	X	-1	44523639	44543001	300871
ENSG00000069535	6	2	3	1	4	1	5.31991	3.68349	2.18217	0.672177	3.16648	1.52156	2.75763	0.270238	0.318263	0.849103	0.395824	NA	ENSG00000069535	ENSG00000069535	MAOB	monoamine oxidase B [Source:HGNC Symbol;Acc:HGNC:6834]	4129	X	-1	43766611	43882447	309860
ENSG00000069667	18	8	21	15	35	8	15.9597	14.7339	15.2752	10.0826	27.7067	12.1725	15.9885	-0.0845884	0.347786	-0.243219	0.807835	0.901078	ENSG00000069667	ENSG00000069667	RORA	RAR related orphan receptor A [Source:HGNC Symbol;Acc:HGNC:10258]	6095	15	-1	60488284	61229319	600825
ENSG00000069696	6	3	3	7	3	4	5.31991	5.52523	2.18217	4.70524	2.37486	6.08625	4.36561	-0.00974077	0.346949	-0.0280755	0.977602	NA	ENSG00000069696	ENSG00000069696	DRD4	dopamine receptor D4 [Source:HGNC Symbol;Acc:HGNC:3025]	1815	11	1	637293	640706	126452
ENSG00000069702	31	6	25	28	17	12	27.4862	11.0505	18.1848	18.8209	13.4575	18.2587	17.8764	0.147727	0.338653	0.43622	0.662677	0.814435	ENSG00000069702	ENSG00000069702	TGFBR3	transforming growth factor beta receptor 3 [Source:HGNC Symbol;Acc:HGNC:11774]	7049	1	-1	91680343	91906335	600742
ENSG00000069712	0	0	0	0	0	0	0	0	0	0	0	0	0	NA	NA	NA	NA	NA	ENSG00000069712	ENSG00000069712	KIAA1107	KIAA1107 [Source:HGNC Symbol;Acc:HGNC:29192]	23285	1	1	92166985	92184723	---
ENSG00000069764	0	0	0	0	0	0	0	0	0	0	0	0	0	NA	NA	NA	NA	NA	ENSG00000069764	ENSG00000069764	PLA2G10	phospholipase A2 group X [Source:HGNC Symbol;Acc:HGNC:9029]	8399	16	-1	14672545	14694669	603603
ENSG00000069812	0	0	0	0	0	0	0	0	0	0	0	0	0	NA	NA	NA	NA	NA	ENSG00000069812	ENSG00000069812	HES2	hes family bHLH transcription factor 2 [Source:HGNC Symbol;Acc:HGNC:16005]	54626	1	-1	6412418	6424670	609970
ENSG00000069849	395	224	521	510	618	255	350.227	412.551	378.971	342.81	489.221	387.998	393.63	-0.094867	0.167343	-0.5669	0.570782	0.754223	ENSG00000069849	ENSG00000069849	ATP1B3	ATPase Na+/K+ transporting subunit beta 3 [Source:HGNC Symbol;Acc:HGNC:806]	483	3	1	141876124	141926514	601867
ENSG00000069869	831	421	1153	1436	1751	637	736.807	775.374	838.682	965.246	1386.13	969.235	945.245	-0.473534	0.159781	-2.96364	0.00304027	0.0192044	ENSG00000069869	ENSG00000069869	NEDD4	neural precursor cell expressed, developmentally down-regulated 4, E3 ubiquitin protein ligase [Source:HGNC Symbol;Acc:HGNC:7727]	4734	15	-1	55826922	55993746	---
ENSG00000069943	219	113	244	321	372	153	194.177	208.117	177.483	215.769	294.483	232.799	220.471	-0.342574	0.18068	-1.89602	0.0579571	0.172425	ENSG00000069943	ENSG00000069943	PIGB	phosphatidylinositol glycan anchor biosynthesis class B [Source:HGNC Symbol;Acc:HGNC:8959]	9488	15	1	55318960	55355648	604122
ENSG00000069956	987	460	1378	1018	1254	457	875.125	847.202	1002.35	684.276	992.691	695.354	849.499	0.189119	0.162606	1.16305	0.24481	0.458555	ENSG00000069956	ENSG00000069956	MAPK6	mitogen-activated protein kinase 6 [Source:HGNC Symbol;Acc:HGNC:6879]	5597	15	1	51952106	52067372	602904
ENSG00000069966	158	72	211	272	187	123	140.091	132.606	153.48	182.832	148.033	187.152	157.366	-0.249188	0.188899	-1.31916	0.187115	0.385478	ENSG00000069966	ENSG00000069966	GNB5	G protein subunit beta 5 [Source:HGNC Symbol;Acc:HGNC:4401]	10681	15	-1	52115105	52191369	604447
ENSG00000069974	452	217	577	524	741	219	400.766	399.658	419.705	352.221	586.59	333.222	415.36	-0.0593155	0.190961	-0.310616	0.756092	0.870967	ENSG00000069974	ENSG00000069974	RAB27A	RAB27A, member RAS oncogene family [Source:HGNC Symbol;Acc:HGNC:9766]	5873	15	-1	55202966	55319113	---
ENSG00000069998	273	122	372	281	212	117	242.056	224.693	270.59	188.882	167.823	178.023	212.011	0.441874	0.172273	2.56497	0.0103184	0.0484556	ENSG00000069998	ENSG00000069998	HDHD5	haloacid dehalogenase like hydrolase domain containing 5 [Source:HGNC Symbol;Acc:HGNC:1843]	27440	22	-1	17137511	17165287	---
ENSG00000070010	269	124	334	390	298	170	238.509	228.376	242.949	262.149	235.903	258.665	244.425	-0.0831692	0.162648	-0.511344	0.60911	0.779577	ENSG00000070010	ENSG00000070010	UFD1	ubiquitin recognition factor in ER associated degradation 1 [Source:HGNC Symbol;Acc:HGNC:12520]	7353	22	-1	19449910	19479215	601754
ENSG00000070018	368	147	464	846	760	372	326.288	270.736	337.51	568.661	601.631	566.021	445.141	-0.84403	0.149946	-5.6289	1.81365e-08	9.97056e-07	ENSG00000070018	ENSG00000070018	LRP6	LDL receptor related protein 6 [Source:HGNC Symbol;Acc:HGNC:6698]	4040	12	-1	12116025	12267012	603507
ENSG00000070019	0	0	0	0	0	0	0	0	0	0	0	0	0	NA	NA	NA	NA	NA	ENSG00000070019	ENSG00000070019	GUCY2C	guanylate cyclase 2C [Source:HGNC Symbol;Acc:HGNC:4688]	2984	12	-1	14612632	14696585	601330
ENSG00000070031	0	0	0	0	0	1	0	0	0	0	0	1.52156	0.253594	-0.0236784	0.124275	-0.190531	0.848893	NA	ENSG00000070031	ENSG00000070031	SCT	secretin [Source:HGNC Symbol;Acc:HGNC:10607]	6343	11	-1	626431	627143	182099
ENSG00000070047	958	442	1070	1040	493	481	849.412	814.051	778.309	699.064	390.269	731.871	710.496	0.395214	0.188016	2.10203	0.0355506	0.120431	ENSG00000070047	ENSG00000070047	PHRF1	PHD and ring finger domains 1 [Source:HGNC Symbol;Acc:HGNC:24351]	57661	11	1	576486	612222	611780
ENSG00000070061	905	447	1123	1215	988	536	802.42	823.259	816.86	816.695	782.121	815.557	809.485	0.016104	0.128518	0.125305	0.900282	0.951641	ENSG00000070061	ENSG00000070061	ELP1	elongator complex protein 1 [Source:HGNC Symbol;Acc:HGNC:5959]	8518	9	-1	108867517	108934116	603722
ENSG00000070081	965	510	1280	2250	2798	1018	855.619	939.289	931.061	1512.4	2214.95	1548.95	1333.71	-0.906466	0.157992	-5.73743	9.61268e-09	5.88795e-07	ENSG00000070081	ENSG00000070081	NUCB2	nucleobindin 2 [Source:HGNC Symbol;Acc:HGNC:8044]	4925	11	1	17208153	17349974	608020
ENSG00000070087	11	5	18	17	17	5	9.75317	9.20872	13.093	11.427	13.4575	7.60781	10.7579	-0.0160478	0.356643	-0.0449967	0.96411	0.983833	ENSG00000070087	ENSG00000070087	PFN2	profilin 2 [Source:HGNC Symbol;Acc:HGNC:8882]	5217	3	-1	149964904	150050788	176590
ENSG00000070159	0	0	0	2	2	0	0	0	0	1.34435	1.58324	0	0.487932	-0.141163	0.167206	-0.844245	0.398532	NA	ENSG00000070159	ENSG00000070159	PTPN3	protein tyrosine phosphatase, non-receptor type 3 [Source:HGNC Symbol;Acc:HGNC:9655]	5774	9	-1	109375466	109498313	176877
ENSG00000070182	17	5	15	42	8	18	15.0731	9.20872	10.9109	28.2314	6.33296	27.3881	16.1909	-0.463653	0.354151	-1.3092	0.190468	0.389544	ENSG00000070182	ENSG00000070182	SPTB	spectrin beta, erythrocytic [Source:HGNC Symbol;Acc:HGNC:11274]	6710	14	-1	64746283	64879883	182870
ENSG00000070190	99	46	136	92	97	43	87.7785	84.7202	98.9252	61.8402	76.7871	65.4271	79.2464	0.3721	0.2263	1.64428	0.100118	0.254308	ENSG00000070190	ENSG00000070190	DAPP1	dual adaptor of phosphotyrosine and 3-phosphoinositides 1 [Source:HGNC Symbol;Acc:HGNC:16500]	27071	4	1	99816833	99870154	---
ENSG00000070193	0	0	0	0	0	0	0	0	0	0	0	0	0	NA	NA	NA	NA	NA	ENSG00000070193	ENSG00000070193	FGF10	fibroblast growth factor 10 [Source:HGNC Symbol;Acc:HGNC:3666]	2255	5	-1	44303544	44389706	602115
ENSG00000070214	1055	489	1430	1497	1395	768	935.417	900.612	1040.17	1006.25	1104.31	1168.56	1025.89	-0.178165	0.134273	-1.32688	0.184547	0.381878	ENSG00000070214	ENSG00000070214	SLC44A1	solute carrier family 44 member 1 [Source:HGNC Symbol;Acc:HGNC:18798]	23446	9	1	105244622	105439171	606105
ENSG00000070269	352	187	364	511	466	179	312.101	344.406	264.77	343.482	368.895	272.36	317.669	-0.105719	0.171452	-0.616613	0.53749	0.728357	ENSG00000070269	ENSG00000070269	TMEM260	transmembrane protein 260 [Source:HGNC Symbol;Acc:HGNC:20185]	54916	14	1	56488354	56650606	617449
ENSG00000070366	910	418	1017	1144	762	511	806.853	769.849	739.757	768.97	603.214	777.518	744.36	0.105015	0.146018	0.719191	0.472023	0.676221	ENSG00000070366	ENSG00000070366	SMG6	SMG6, nonsense mediated mRNA decay factor [Source:HGNC Symbol;Acc:HGNC:17809]	23293	17	-1	2059839	2303771	610963
ENSG00000070367	1377	702	1878	2191	3016	1012	1220.92	1292.9	1366.04	1472.74	2387.53	1539.82	1546.66	-0.449856	0.169669	-2.65137	0.00801649	0.0404506	ENSG00000070367	ENSG00000070367	EXOC5	exocyst complex component 5 [Source:HGNC Symbol;Acc:HGNC:10696]	10640	14	-1	57200507	57269008	604469
ENSG00000070371	37	12	35	30	11	9	32.8061	22.1009	25.4587	20.1653	8.70782	13.6941	20.4888	0.637138	0.333151	1.91246	0.0558171	0.167937	ENSG00000070371	ENSG00000070371	CLTCL1	clathrin heavy chain like 1 [Source:HGNC Symbol;Acc:HGNC:2093]	8218	22	-1	19179473	19291716	601273
ENSG00000070388	2	0	1	1	0	2	1.7733	0	0.727391	0.672177	0	3.04312	1.036	-0.0309094	0.228137	-0.135486	0.892228	NA	ENSG00000070388	ENSG00000070388	FGF22	fibroblast growth factor 22 [Source:HGNC Symbol;Acc:HGNC:3679]	27006	19	1	639879	644371	605831
ENSG00000070404	35	11	24	21	5	4	31.0328	20.2592	17.4574	14.1157	3.9581	6.08625	15.4849	0.88735	0.352661	2.51616	0.0118642	0.0535025	ENSG00000070404	ENSG00000070404	FSTL3	follistatin like 3 [Source:HGNC Symbol;Acc:HGNC:3973]	10272	19	1	676365	683399	605343
ENSG00000070413	763	347	1043	886	523	448	676.515	639.085	758.669	595.548	414.017	681.66	627.582	0.283558	0.172975	1.6393	0.10115	0.256162	ENSG00000070413	ENSG00000070413	DGCR2	DiGeorge syndrome critical region gene 2 [Source:HGNC Symbol;Acc:HGNC:2845]	9993	22	-1	19036282	19122454	600594
ENSG00000070423	407	200	543	569	473	286	360.867	368.349	394.973	382.468	374.436	435.167	386.043	-0.0744084	0.150291	-0.495097	0.620532	0.78624	ENSG00000070423	ENSG00000070423	RNF126	ring finger protein 126 [Source:HGNC Symbol;Acc:HGNC:21151]	55658	19	-1	647526	663277	615177
ENSG00000070444	587	254	848	797	667	356	520.464	467.803	616.828	535.725	528.011	541.676	535.084	0.006898	0.149369	0.0461809	0.963166	0.98378	ENSG00000070444	ENSG00000070444	MNT	MAX network transcriptional repressor [Source:HGNC Symbol;Acc:HGNC:7188]	4335	17	-1	2384060	2401118	603039
ENSG00000070476	646	292	759	876	670	430	572.777	537.789	552.09	588.827	530.385	654.271	572.69	-0.0842128	0.143304	-0.587653	0.556765	0.743724	ENSG00000070476	ENSG00000070476	ZXDC	ZXD family zinc finger C [Source:HGNC Symbol;Acc:HGNC:28160]	79364	3	-1	126437601	126475919	615746
ENSG00000070495	103	39	138	155	124	84	91.3251	71.828	100.38	104.187	98.1609	127.811	98.9488	-0.261267	0.218102	-1.19791	0.230951	0.442771	ENSG00000070495	ENSG00000070495	JMJD6	arginine demethylase and lysine hydroxylase [Source:HGNC Symbol;Acc:HGNC:19355]	23210	17	-1	76712832	76726799	604914
ENSG00000070501	84	39	89	77	125	38	74.4787	71.828	64.7378	51.7576	98.9525	57.8193	69.929	0.00460098	0.256384	0.0179457	0.985682	0.992852	ENSG00000070501	ENSG00000070501	POLB	DNA polymerase beta [Source:HGNC Symbol;Acc:HGNC:9174]	5423	8	1	42338454	42371808	174760
ENSG00000070526	2	0	0	1	0	4	1.7733	0	0	0.672177	0	6.08625	1.42195	-0.186715	0.236911	-0.788124	0.430624	NA	ENSG00000070526	ENSG00000070526	ST6GALNAC1	ST6 N-acetylgalactosaminide alpha-2,6-sialyltransferase 1 [Source:HGNC Symbol;Acc:HGNC:23614]	55808	17	-1	76624761	76643838	610138
ENSG00000070540	71	50	82	85	33	43	62.9523	92.0872	59.6461	57.135	26.1235	65.4271	60.5619	0.431289	0.279263	1.54438	0.122496	0.29145	ENSG00000070540	ENSG00000070540	WIPI1	WD repeat domain, phosphoinositide interacting 1 [Source:HGNC Symbol;Acc:HGNC:25471]	55062	17	-1	68420948	68457513	609224
ENSG00000070601	0	0	1	1	0	1	0	0	0.727391	0.672177	0	1.52156	0.486855	-0.0463029	0.172261	-0.268795	0.788088	NA	ENSG00000070601	ENSG00000070601	FRMPD1	FERM and PDZ domain containing 1 [Source:HGNC Symbol;Acc:HGNC:29159]	22844	9	1	37651000	37746904	---
ENSG00000070610	498	243	506	713	413	340	441.552	447.544	368.06	479.262	326.939	517.331	430.115	-0.0683863	0.177952	-0.384297	0.700759	0.836377	ENSG00000070610	ENSG00000070610	GBA2	glucosylceramidase beta 2 [Source:HGNC Symbol;Acc:HGNC:18986]	57704	9	-1	35736866	35749228	609471
ENSG00000070614	2064	932	2887	2310	1705	997	1830.05	1716.5	2099.98	1552.73	1349.71	1517	1677.66	0.343062	0.133983	2.56049	0.0104526	0.0488627	ENSG00000070614	ENSG00000070614	NDST1	N-deacetylase and N-sulfotransferase 1 [Source:HGNC Symbol;Acc:HGNC:7680]	3340	5	1	150485818	150558211	600853
ENSG00000070669	3	4	9	14	16	12	2.65995	7.36697	6.54652	9.41047	12.6659	18.2587	9.48476	-0.665489	0.361101	-1.84294	0.0653372	0.187722	ENSG00000070669	ENSG00000070669	ASNS	asparagine synthetase (glutamine-hydrolyzing) [Source:HGNC Symbol;Acc:HGNC:753]	440	7	-1	97852118	97872542	108370
ENSG00000070718	252	90	299	322	256	122	223.436	165.757	217.49	216.441	202.655	185.631	201.902	0.0128686	0.180234	0.0713994	0.94308	0.972772	ENSG00000070718	ENSG00000070718	AP3M2	adaptor related protein complex 3 mu 2 subunit [Source:HGNC Symbol;Acc:HGNC:570]	10947	8	1	42152946	42171673	610469
ENSG00000070729	0	0	1	0	0	0	0	0	0.727391	0	0	0	0.121232	0.0349057	0.124275	0.280873	0.778808	NA	ENSG00000070729	ENSG00000070729	CNGB1	cyclic nucleotide gated channel beta 1 [Source:HGNC Symbol;Acc:HGNC:2151]	1258	16	-1	57882340	57971116	600724
ENSG00000070731	1	1	5	3	1	0	0.886651	1.84174	3.63696	2.01653	0.79162	0	1.52892	0.177009	0.270166	0.655185	0.512349	NA	ENSG00000070731	ENSG00000070731	ST6GALNAC2	ST6 N-acetylgalactosaminide alpha-2,6-sialyltransferase 2 [Source:HGNC Symbol;Acc:HGNC:10867]	10610	17	-1	76565379	76586956	610137
ENSG00000070748	0	0	0	0	0	0	0	0	0	0	0	0	0	NA	NA	NA	NA	NA	ENSG00000070748	ENSG00000070748	CHAT	choline O-acetyltransferase [Source:HGNC Symbol;Acc:HGNC:1912]	1103	10	1	49609095	49665104	---
ENSG00000070756	28467	13694	44752	31707	31664	15620	25240.3	25220.8	32552.2	21312.7	25065.9	23766.8	25526.5	0.234006	0.137663	1.69985	0.0891596	0.234434	ENSG00000070756	ENSG00000070756	PABPC1	poly(A) binding protein cytoplasmic 1 [Source:HGNC Symbol;Acc:HGNC:8554]	26986	8	-1	100685816	100722809	604679
ENSG00000070759	106	44	120	94	55	51	93.9851	81.0367	87.287	63.1846	43.5391	77.5996	74.4387	0.46931	0.242314	1.93678	0.0527717	0.161039	ENSG00000070759	ENSG00000070759	TESK2	testis-specific kinase 2 [Source:HGNC Symbol;Acc:HGNC:11732]	10420	1	-1	45343883	45491166	604746
ENSG00000070761	146	77	218	249	246	126	129.451	141.814	158.571	167.372	194.739	191.717	163.944	-0.333342	0.185789	-1.7942	0.0727818	0.203227	ENSG00000070761	ENSG00000070761	CFAP20	cilia and flagella associated protein 20 [Source:HGNC Symbol;Acc:HGNC:29523]	29105	16	-1	58113588	58129450	---
ENSG00000070770	1105	569	1566	2838	2727	1250	979.75	1047.95	1139.09	1907.64	2158.75	1901.95	1522.52	-0.88316	0.130855	-6.74917	1.48698e-11	1.85076e-09	ENSG00000070770	ENSG00000070770	CSNK2A2	casein kinase 2 alpha 2 [Source:HGNC Symbol;Acc:HGNC:2459]	1459	16	-1	58157907	58197920	115442
ENSG00000070778	0	0	0	3	0	2	0	0	0	2.01653	0	3.04312	0.843275	-0.233511	0.198535	-1.17617	0.239528	NA	ENSG00000070778	ENSG00000070778	PTPN21	protein tyrosine phosphatase, non-receptor type 21 [Source:HGNC Symbol;Acc:HGNC:9651]	11099	14	-1	88465778	88554733	603271
ENSG00000070785	173	95	243	245	148	100	153.391	174.966	176.756	164.683	117.16	152.156	156.519	0.201204	0.194586	1.03401	0.301132	0.51793	ENSG00000070785	ENSG00000070785	EIF2B3	eukaryotic translation initiation factor 2B subunit gamma [Source:HGNC Symbol;Acc:HGNC:3259]	8891	1	-1	44850522	44986722	606273
ENSG00000070808	1	0	0	0	0	0	0.886651	0	0	0	0	0	0.147775	0.0349057	0.124275	0.280873	0.778808	NA	ENSG00000070808	ENSG00000070808	CAMK2A	calcium/calmodulin dependent protein kinase II alpha [Source:HGNC Symbol;Acc:HGNC:1460]	815	5	-1	150219491	150290291	114078
ENSG00000070814	1471	555	1579	2079	1286	774	1304.26	1022.17	1148.55	1397.46	1018.02	1177.69	1178.02	-0.0443617	0.152454	-0.290984	0.771063	0.880259	ENSG00000070814	ENSG00000070814	TCOF1	treacle ribosome biogenesis factor 1 [Source:HGNC Symbol;Acc:HGNC:11654]	6949	5	1	150357639	150400308	606847
ENSG00000070831	380	214	454	931	885	428	336.928	394.133	330.236	625.796	700.584	651.228	506.484	-0.867678	0.146651	-5.91661	3.2865e-09	2.31364e-07	ENSG00000070831	ENSG00000070831	CDC42	cell division cycle 42 [Source:HGNC Symbol;Acc:HGNC:1736]	998	1	1	22052627	22092946	116952
ENSG00000070882	829	413	1052	1156	1195	455	735.034	760.64	765.216	777.036	945.986	692.31	779.37	-0.0945865	0.147634	-0.640683	0.521729	0.715285	ENSG00000070882	ENSG00000070882	OSBPL3	oxysterol binding protein like 3 [Source:HGNC Symbol;Acc:HGNC:16370]	26031	7	-1	24796539	24981634	606732
ENSG00000070886	0	0	0	0	0	1	0	0	0	0	0	1.52156	0.253594	-0.0236784	0.124275	-0.190531	0.848893	NA	ENSG00000070886	ENSG00000070886	EPHA8	EPH receptor A8 [Source:HGNC Symbol;Acc:HGNC:3391]	2046	1	1	22563564	22603594	176945
ENSG00000070915	0	0	0	1	0	0	0	0	0	0.672177	0	0	0.112029	-0.0236784	0.124275	-0.190531	0.848893	NA	ENSG00000070915	ENSG00000070915	SLC12A3	solute carrier family 12 member 3 [Source:HGNC Symbol;Acc:HGNC:10912]	6559	16	1	56865207	56915850	600968
ENSG00000070950	554	281	722	1066	1283	448	491.205	517.53	525.177	716.54	1015.65	681.66	657.96	-0.62114	0.16448	-3.77639	0.000159118	0.00187062	ENSG00000070950	ENSG00000070950	RAD18	RAD18, E3 ubiquitin protein ligase [Source:HGNC Symbol;Acc:HGNC:18278]	56852	3	-1	8775402	8963773	605256
ENSG00000070961	880	447	1156	981	1314	455	780.253	823.259	840.864	659.405	1040.19	692.31	806.047	0.0275931	0.169266	0.163016	0.870506	0.937357	ENSG00000070961	ENSG00000070961	ATP2B1	ATPase plasma membrane Ca2+ transporting 1 [Source:HGNC Symbol;Acc:HGNC:814]	490	12	-1	89588049	89709300	108731
ENSG00000070985	1	0	0	0	0	0	0.886651	0	0	0	0	0	0.147775	0.0349057	0.124275	0.280873	0.778808	NA	ENSG00000070985	ENSG00000070985	TRPM5	transient receptor potential cation channel subfamily M member 5 [Source:HGNC Symbol;Acc:HGNC:14323]	29850	11	-1	2404515	2423045	604600
ENSG00000071051	560	265	696	680	716	360	496.525	488.062	506.264	457.08	566.8	547.762	510.416	-0.0692824	0.147173	-0.470755	0.637816	0.797854	ENSG00000071051	ENSG00000071051	NCK2	NCK adaptor protein 2 [Source:HGNC Symbol;Acc:HGNC:7665]	8440	2	1	105744897	105894274	604930
ENSG00000071054	2558	1144	3099	2908	1830	1229	2268.05	2106.95	2254.19	1954.69	1448.66	1870	1983.76	0.318233	0.14099	2.25713	0.0240001	0.0901483	ENSG00000071054	ENSG00000071054	MAP4K4	mitogen-activated protein kinase kinase kinase kinase 4 [Source:HGNC Symbol;Acc:HGNC:6866]	9448	2	1	101696850	101894689	604666
ENSG00000071073	245	140	338	324	416	146	217.23	257.844	245.858	217.785	329.314	222.148	248.363	-0.0948664	0.188504	-0.503258	0.614783	0.782716	ENSG00000071073	ENSG00000071073	MGAT4A	mannosyl (alpha-1,3-)-glycoprotein beta-1,4-N-acetylglucosaminyltransferase, isozyme A [Source:HGNC Symbol;Acc:HGNC:7047]	11320	2	-1	98619106	98731126	604623
ENSG00000071082	244	128	274	387	414	171	216.343	235.743	199.305	260.132	327.731	260.187	249.907	-0.368109	0.172451	-2.13457	0.0327964	0.113338	ENSG00000071082	ENSG00000071082	RPL31	ribosomal protein L31 [Source:HGNC Symbol;Acc:HGNC:10334]	6160	2	1	101001715	101024032	617415
ENSG00000071127	4995	2206	5661	4945	3351	2324	4428.82	4062.89	4117.76	3323.91	2652.72	3536.11	3687.04	0.392492	0.136658	2.87208	0.00407783	0.0241503	ENSG00000071127	ENSG00000071127	WDR1	WD repeat domain 1 [Source:HGNC Symbol;Acc:HGNC:12754]	9948	4	-1	10074339	10116949	604734
ENSG00000071189	678	353	813	1007	1123	341	601.15	650.135	591.369	676.882	888.989	518.852	654.563	-0.173609	0.173792	-0.998948	0.31782	0.534885	ENSG00000071189	ENSG00000071189	SNX13	sorting nexin 13 [Source:HGNC Symbol;Acc:HGNC:21335]	23161	7	-1	17790761	17940501	606589
ENSG00000071203	0	0	0	0	0	0	0	0	0	0	0	0	0	NA	NA	NA	NA	NA	ENSG00000071203	ENSG00000071203	MS4A12	membrane spanning 4-domains A12 [Source:HGNC Symbol;Acc:HGNC:13370]	54860	11	1	60492778	60507430	606550
ENSG00000071205	147	64	194	206	165	70	130.338	117.872	141.114	138.468	130.617	106.509	127.486	0.0449583	0.19927	0.225615	0.821501	0.909415	ENSG00000071205	ENSG00000071205	ARHGAP10	Rho GTPase activating protein 10 [Source:HGNC Symbol;Acc:HGNC:26099]	79658	4	1	147732063	148072780	609746
ENSG00000071242	84	48	123	91	63	39	74.4787	88.4037	89.4691	61.1681	49.8721	59.3409	70.4554	0.497866	0.235044	2.11819	0.0341592	0.116853	ENSG00000071242	ENSG00000071242	RPS6KA2	ribosomal protein S6 kinase A2 [Source:HGNC Symbol;Acc:HGNC:10431]	6196	6	-1	166409364	166906451	---
ENSG00000071243	136	57	128	204	208	99	120.585	104.979	93.1061	137.124	164.657	150.635	128.514	-0.463487	0.2007	-2.30936	0.0209237	0.0813015	ENSG00000071243	ENSG00000071243	ING3	inhibitor of growth family member 3 [Source:HGNC Symbol;Acc:HGNC:14587]	54556	7	1	120950749	120977216	607493
ENSG00000071246	147	73	156	113	52	45	130.338	134.447	113.473	75.956	41.1642	68.4703	93.9748	0.902388	0.235455	3.83253	0.000126833	0.00156609	ENSG00000071246	ENSG00000071246	VASH1	vasohibin 1 [Source:HGNC Symbol;Acc:HGNC:19964]	22846	14	1	76762189	76783015	609011
ENSG00000071282	26	13	17	9	6	4	23.0529	23.9427	12.3657	6.04959	4.74972	6.08625	12.7078	1.04045	0.355308	2.92831	0.00340807	0.0209576	ENSG00000071282	ENSG00000071282	LMCD1	LIM and cysteine rich domains 1 [Source:HGNC Symbol;Acc:HGNC:6633]	29995	3	1	8501707	8574673	604859
ENSG00000071462	303	154	399	357	218	150	268.655	283.628	290.229	239.967	172.573	228.234	247.215	0.372435	0.175418	2.12313	0.0337432	0.115888	ENSG00000071462	ENSG00000071462	BUD23	BUD23, rRNA methyltransferase and ribosome maturation factor [Source:HGNC Symbol;Acc:HGNC:16405]	114049	7	1	73683025	73705161	615733
ENSG00000071537	1322	664	1770	2226	2476	1058	1172.15	1222.92	1287.48	1496.27	1960.05	1609.81	1458.11	-0.442344	0.139879	-3.16233	0.00156513	0.0114	ENSG00000071537	ENSG00000071537	SEL1L	SEL1L ERAD E3 ligase adaptor subunit [Source:HGNC Symbol;Acc:HGNC:10717]	6400	14	-1	81471549	81533861	602329
ENSG00000071539	273	146	369	783	629	376	242.056	268.895	268.407	526.314	497.929	572.107	395.951	-0.986455	0.151111	-6.52802	6.6645e-11	7.25079e-09	ENSG00000071539	ENSG00000071539	TRIP13	thyroid hormone receptor interactor 13 [Source:HGNC Symbol;Acc:HGNC:12307]	9319	5	1	892643	919357	604507
ENSG00000071553	1590	721	2321	1139	808	583	1409.78	1327.9	1688.28	765.609	639.629	887.07	1119.71	0.909671	0.153793	5.91489	3.32094e-09	2.32735e-07	ENSG00000071553	ENSG00000071553	ATP6AP1	ATPase H+ transporting accessory protein 1 [Source:HGNC Symbol;Acc:HGNC:868]	537	X	1	154428632	154436516	300197
ENSG00000071564	1982	792	2301	2391	1641	1128	1757.34	1458.66	1673.73	1607.17	1299.05	1716.32	1585.38	0.0809308	0.143897	0.562421	0.573829	0.755536	ENSG00000071564	ENSG00000071564	TCF3	transcription factor 3 [Source:HGNC Symbol;Acc:HGNC:11633]	6929	19	-1	1609290	1652605	---
ENSG00000071575	81	35	89	147	109	92	71.8188	64.461	64.7378	98.81	86.2866	139.984	87.683	-0.590759	0.232489	-2.54102	0.0110528	0.0508756	ENSG00000071575	ENSG00000071575	TRIB2	tribbles pseudokinase 2 [Source:HGNC Symbol;Acc:HGNC:30809]	28951	2	1	12716889	12742734	609462
ENSG00000071626	1301	603	1527	1668	980	686	1153.53	1110.57	1110.73	1121.19	775.788	1043.79	1052.6	0.190394	0.151872	1.25365	0.20997	0.41574	ENSG00000071626	ENSG00000071626	DAZAP1	DAZ associated protein 1 [Source:HGNC Symbol;Acc:HGNC:2683]	26528	19	1	1407569	1435687	607430
ENSG00000071655	452	224	521	575	338	283	400.766	412.551	378.971	386.502	267.568	430.602	379.493	0.13206	0.176476	0.748313	0.454271	0.661669	ENSG00000071655	ENSG00000071655	MBD3	methyl-CpG binding domain protein 3 [Source:HGNC Symbol;Acc:HGNC:6918]	53615	19	-1	1573596	1592801	603573
ENSG00000071677	0	0	0	0	0	0	0	0	0	0	0	0	0	NA	NA	NA	NA	NA	ENSG00000071677	ENSG00000071677	PRLH	prolactin releasing hormone [Source:HGNC Symbol;Acc:HGNC:17945]	51052	2	1	237566574	237567175	602663
ENSG00000071794	1273	668	1550	2344	2439	1097	1128.71	1230.28	1127.46	1575.58	1930.76	1669.15	1443.66	-0.551817	0.133297	-4.13976	3.47666e-05	0.000541982	ENSG00000071794	ENSG00000071794	HLTF	helicase like transcription factor [Source:HGNC Symbol;Acc:HGNC:11099]	6596	3	-1	149030127	149086554	603257
ENSG00000071859	149	69	197	149	82	66	132.111	127.08	143.296	100.154	64.9128	100.423	111.33	0.552979	0.217	2.54829	0.0108251	0.0501093	ENSG00000071859	ENSG00000071859	FAM50A	family with sequence similarity 50 member A [Source:HGNC Symbol;Acc:HGNC:18786]	9130	X	1	154444126	154450654	300453
ENSG00000071889	183	94	255	250	188	128	162.257	173.124	185.485	168.044	148.825	194.76	172.082	0.0346135	0.18457	0.187536	0.851241	0.927205	ENSG00000071889	ENSG00000071889	FAM3A	family with sequence similarity 3 member A [Source:HGNC Symbol;Acc:HGNC:13749]	60343	X	-1	154506159	154516242	300492
ENSG00000071894	2692	1151	3187	2781	1485	1351	2386.87	2119.85	2318.2	1869.32	1175.56	2055.63	1987.57	0.396908	0.172166	2.30538	0.0211452	0.082039	ENSG00000071894	ENSG00000071894	CPSF1	cleavage and polyadenylation specific factor 1 [Source:HGNC Symbol;Acc:HGNC:2324]	29894	8	-1	144393229	144409349	---
ENSG00000071909	1	0	3	3	0	1	0.886651	0	2.18217	2.01653	0	1.52156	1.10115	-0.00509599	0.237029	-0.0214994	0.982847	NA	ENSG00000071909	ENSG00000071909	MYO3B	myosin IIIB [Source:HGNC Symbol;Acc:HGNC:15576]	140469	2	1	170178145	170655171	610040
ENSG00000071967	384	179	512	784	782	368	340.474	329.672	372.424	526.986	619.047	559.935	458.09	-0.675051	0.148316	-4.55144	5.32788e-06	0.000118926	ENSG00000071967	ENSG00000071967	CYBRD1	cytochrome b reductase 1 [Source:HGNC Symbol;Acc:HGNC:20797]	79901	2	1	171522247	171558133	605745
ENSG00000071991	0	0	2	1	2	0	0	0	1.45478	0.672177	1.58324	0	0.618367	-0.0347461	0.189887	-0.182983	0.854811	NA	ENSG00000071991	ENSG00000071991	CDH19	cadherin 19 [Source:HGNC Symbol;Acc:HGNC:1758]	28513	18	-1	66501083	66604138	---
ENSG00000071994	340	175	456	496	554	290	301.461	322.305	331.69	333.4	438.557	441.253	361.444	-0.321531	0.163358	-1.96826	0.0490376	0.152464	ENSG00000071994	ENSG00000071994	PDCD2	programmed cell death 2 [Source:HGNC Symbol;Acc:HGNC:8762]	5134	6	-1	170575295	170584692	600866
ENSG00000072041	0	0	0	0	0	0	0	0	0	0	0	0	0	NA	NA	NA	NA	NA	ENSG00000072041	ENSG00000072041	SLC6A15	solute carrier family 6 member 15 [Source:HGNC Symbol;Acc:HGNC:13621]	55117	12	-1	84859488	84913615	607971
ENSG00000072042	459	217	498	759	693	351	406.973	399.658	362.241	510.182	548.593	534.068	460.286	-0.430011	0.143949	-2.98725	0.00281498	0.01806	ENSG00000072042	ENSG00000072042	RDH11	retinol dehydrogenase 11 (all-trans/9-cis/11-cis) [Source:HGNC Symbol;Acc:HGNC:17964]	51109	14	-1	67676801	67695814	607849
ENSG00000072062	696	297	1090	991	984	476	617.109	546.998	792.857	666.127	778.954	724.263	687.718	-0.134437	0.158584	-0.847733	0.396587	0.611082	ENSG00000072062	ENSG00000072062	PRKACA	protein kinase cAMP-activated catalytic subunit alpha [Source:HGNC Symbol;Acc:HGNC:9380]	5566	19	-1	14091688	14118084	601639
ENSG00000072071	1718	771	2062	1616	1227	780	1523.27	1419.98	1499.88	1086.24	971.318	1186.82	1281.25	0.441182	0.13179	3.34762	0.000815083	0.00680718	ENSG00000072071	ENSG00000072071	ADGRL1	adhesion G protein-coupled receptor L1 [Source:HGNC Symbol;Acc:HGNC:20973]	22859	19	-1	14147743	14206187	---
ENSG00000072080	0	0	0	0	0	0	0	0	0	0	0	0	0	NA	NA	NA	NA	NA	ENSG00000072080	ENSG00000072080	SPP2	secreted phosphoprotein 2 [Source:HGNC Symbol;Acc:HGNC:11256]	6694	2	1	234050679	234077134	602637
ENSG00000072110	2552	1021	3126	3475	2314	1567	2262.73	1880.42	2273.83	2335.81	1831.81	2384.29	2161.48	-0.0263842	0.143943	-0.183296	0.854565	0.928964	ENSG00000072110	ENSG00000072110	ACTN1	actinin alpha 1 [Source:HGNC Symbol;Acc:HGNC:163]	87	14	-1	68874143	68979440	102575
ENSG00000072121	1320	610	1644	1295	968	539	1170.38	1123.46	1195.83	870.469	766.288	820.122	991.092	0.490292	0.12959	3.78342	0.000154686	0.00183711	ENSG00000072121	ENSG00000072121	ZFYVE26	zinc finger FYVE-type containing 26 [Source:HGNC Symbol;Acc:HGNC:20761]	23503	14	-1	67727374	67816590	612012
ENSG00000072133	18	11	21	46	37	21	15.9597	20.2592	15.2752	30.9201	29.2899	31.9528	23.9428	-0.644664	0.315074	-2.04607	0.0407496	0.133176	ENSG00000072133	ENSG00000072133	RPS6KA6	ribosomal protein S6 kinase A6 [Source:HGNC Symbol;Acc:HGNC:10435]	27330	X	-1	84058346	84187907	300303
ENSG00000072134	29	24	39	107	55	48	25.7129	44.2018	28.3683	71.9229	43.5391	73.035	47.7967	-0.794249	0.281799	-2.81849	0.00482496	0.0274869	ENSG00000072134	ENSG00000072134	EPN2	epsin 2 [Source:HGNC Symbol;Acc:HGNC:18639]	22905	17	1	19215615	19336715	607263
ENSG00000072135	811	397	1078	1414	1154	641	719.074	731.172	784.128	950.458	913.529	975.321	845.614	-0.332066	0.130202	-2.55038	0.0107606	0.0499889	ENSG00000072135	ENSG00000072135	PTPN18	protein tyrosine phosphatase, non-receptor type 18 [Source:HGNC Symbol;Acc:HGNC:9649]	26469	2	1	130356007	130375409	606587
ENSG00000072163	7	3	6	6	1	2	6.20656	5.52523	4.36435	4.03306	0.79162	3.04312	3.99399	0.342331	0.34211	1.00065	0.316997	NA	ENSG00000072163	ENSG00000072163	LIMS2	LIM zinc finger domain containing 2 [Source:HGNC Symbol;Acc:HGNC:16084]	55679	2	-1	127638381	127681786	607908
ENSG00000072182	51	37	42	40	19	20	45.2192	68.1445	30.5504	26.8871	15.0408	30.4312	36.0455	0.73961	0.308026	2.40113	0.0163447	0.0677386	ENSG00000072182	ENSG00000072182	ASIC4	acid sensing ion channel subunit family member 4 [Source:HGNC Symbol;Acc:HGNC:21263]	55515	2	1	219514170	219538772	606715
ENSG00000072195	11	9	17	10	2	6	9.75317	16.5757	12.3657	6.72177	1.58324	9.12937	9.35481	0.59688	0.36152	1.65103	0.0987329	0.251983	ENSG00000072195	ENSG00000072195	SPEG	SPEG complex locus [Source:HGNC Symbol;Acc:HGNC:16901]	100996693	2	1	219434846	219498287	615950
ENSG00000072201	15	6	29	14	7	6	13.2998	11.0505	21.0943	9.41047	5.54134	9.12937	11.5876	0.563933	0.356297	1.58276	0.113476	0.276806	ENSG00000072201	ENSG00000072201	LNX1	ligand of numb-protein X 1 [Source:HGNC Symbol;Acc:HGNC:6657]	84708	4	-1	53459301	53701405	609732
ENSG00000072210	287	148	294	414	317	190	254.469	272.578	213.853	278.281	250.944	289.097	259.87	-0.141379	0.168235	-0.840368	0.400702	0.614621	ENSG00000072210	ENSG00000072210	ALDH3A2	aldehyde dehydrogenase 3 family member A2 [Source:HGNC Symbol;Acc:HGNC:403]	224	17	1	19648136	19677598	609523
ENSG00000072274	5466	2897	6794	16582	11781	7718	4846.44	5335.53	4941.9	11146	9326.08	11743.4	7889.9	-1.05509	0.12924	-8.1638	3.24642e-16	1.2627e-13	ENSG00000072274	ENSG00000072274	TFRC	transferrin receptor [Source:HGNC Symbol;Acc:HGNC:11763]	7037	3	-1	196027183	196082189	190010
ENSG00000072310	916	425	1145	1023	550	454	812.173	782.741	832.863	687.637	435.391	690.789	706.932	0.399385	0.17015	2.34726	0.018912	0.0753671	ENSG00000072310	ENSG00000072310	SREBF1	sterol regulatory element binding transcription factor 1 [Source:HGNC Symbol;Acc:HGNC:11289]	6720	17	-1	17810399	17837002	184756
ENSG00000072315	2	0	0	0	0	0	1.7733	0	0	0	0	0	0.29555	0.0671351	0.127458	0.526723	0.598386	NA	ENSG00000072315	ENSG00000072315	TRPC5	transient receptor potential cation channel subfamily C member 5 [Source:HGNC Symbol;Acc:HGNC:12337]	7224	X	-1	111774315	112082776	300334
ENSG00000072364	1880	876	2579	2543	2603	1177	1666.9	1613.37	1875.94	1709.35	2060.59	1790.88	1786.17	-0.104002	0.133402	-0.779612	0.435619	0.645832	ENSG00000072364	ENSG00000072364	AFF4	AF4/FMR2 family member 4 [Source:HGNC Symbol;Acc:HGNC:17869]	27125	5	-1	132875379	132963634	604417
ENSG00000072401	198	108	289	322	635	150	175.557	198.908	210.216	216.441	502.679	228.234	255.339	-0.616198	0.236157	-2.60927	0.00907354	0.0441144	ENSG00000072401	ENSG00000072401	UBE2D1	ubiquitin conjugating enzyme E2 D1 [Source:HGNC Symbol;Acc:HGNC:12474]	7321	10	1	58334975	58370753	602961
ENSG00000072415	499	291	594	547	588	213	442.439	535.947	432.07	367.681	465.473	324.093	427.95	0.257663	0.16812	1.53261	0.125371	0.295925	ENSG00000072415	ENSG00000072415	MPP5	membrane palmitoylated protein 5 [Source:HGNC Symbol;Acc:HGNC:18669]	64398	14	1	67241109	67335819	606958
ENSG00000072422	156	68	172	160	163	83	138.318	125.239	125.111	107.548	129.034	126.29	125.257	0.0982904	0.19714	0.498582	0.618074	0.784723	ENSG00000072422	ENSG00000072422	RHOBTB1	Rho related BTB domain containing 1 [Source:HGNC Symbol;Acc:HGNC:18738]	9886	10	-1	60869438	61001440	607351
ENSG00000072501	5035	2060	5964	7820	5713	3345	4464.29	3793.99	4338.16	5256.42	4522.53	5089.62	4577.5	-0.230658	0.127169	-1.81379	0.0697094	0.197296	ENSG00000072501	ENSG00000072501	SMC1A	structural maintenance of chromosomes 1A [Source:HGNC Symbol;Acc:HGNC:11111]	8243	X	-1	53374149	53422728	300040
ENSG00000072506	211	84	220	197	129	81	187.083	154.706	160.026	132.419	102.119	123.246	143.267	0.454979	0.19555	2.32666	0.0199834	0.0784788	ENSG00000072506	ENSG00000072506	HSD17B10	hydroxysteroid 17-beta dehydrogenase 10 [Source:HGNC Symbol;Acc:HGNC:4800]	3028	X	-1	53431258	53434373	300256
ENSG00000072518	910	408	1172	1325	1093	626	806.853	751.431	852.503	890.634	865.241	952.498	853.193	-0.157593	0.132452	-1.18981	0.234121	0.446435	ENSG00000072518	ENSG00000072518	MARK2	microtubule affinity regulating kinase 2 [Source:HGNC Symbol;Acc:HGNC:3332]	2011	11	1	63838928	63911019	---
ENSG00000072571	439	206	547	983	1049	453	389.24	379.399	397.883	660.75	830.409	689.267	557.825	-0.862012	0.148273	-5.81368	6.11154e-09	4.00094e-07	ENSG00000072571	ENSG00000072571	HMMR	hyaluronan mediated motility receptor [Source:HGNC Symbol;Acc:HGNC:5012]	3161	5	1	163460203	163491945	600936
ENSG00000072609	653	296	803	685	386	270	578.983	545.156	584.095	460.441	305.565	410.822	480.844	0.509989	0.165461	3.08222	0.00205463	0.0141906	ENSG00000072609	ENSG00000072609	CHFR	checkpoint with forkhead and ring finger domains [Source:HGNC Symbol;Acc:HGNC:20455]	55743	12	-1	132822187	132956304	605209
ENSG00000072657	0	0	0	0	0	0	0	0	0	0	0	0	0	NA	NA	NA	NA	NA	ENSG00000072657	ENSG00000072657	TRHDE	thyrotropin releasing hormone degrading enzyme [Source:HGNC Symbol;Acc:HGNC:30748]	29953	12	1	72087266	72670757	606950
ENSG00000072682	10	3	12	10	7	6	8.86651	5.52523	8.7287	6.72177	5.54134	9.12937	7.41882	0.092491	0.361598	0.255784	0.798118	0.895453	ENSG00000072682	ENSG00000072682	P4HA2	prolyl 4-hydroxylase subunit alpha 2 [Source:HGNC Symbol;Acc:HGNC:8547]	8974	5	-1	132191838	132295315	600608
ENSG00000072694	14	0	11	22	2	4	12.4131	0	8.0013	14.7879	1.58324	6.08625	7.1453	-0.0280325	0.352046	-0.0796274	0.936534	0.969563	ENSG00000072694	ENSG00000072694	FCGR2B	Fc fragment of IgG receptor IIb [Source:HGNC Symbol;Acc:HGNC:3618]	2213	1	1	161663147	161678654	604590
ENSG00000072736	3033	1536	4132	3655	3292	1802	2689.21	2828.92	3005.58	2456.81	2606.01	2741.85	2721.4	0.124339	0.121916	1.01987	0.307791	0.525585	ENSG00000072736	ENSG00000072736	NFATC3	nuclear factor of activated T-cells 3 [Source:HGNC Symbol;Acc:HGNC:7777]	4775	16	1	68084751	68229259	602698
ENSG00000072756	385	187	378	530	564	267	341.361	344.406	274.954	356.254	446.474	406.257	361.617	-0.318472	0.163692	-1.94556	0.0517081	0.158627	ENSG00000072756	ENSG00000072756	TRNT1	tRNA nucleotidyl transferase 1 [Source:HGNC Symbol;Acc:HGNC:17341]	51095	3	1	3126916	3150879	612907
ENSG00000072778	1032	470	1115	1257	636	545	915.024	865.619	811.041	844.926	503.47	829.251	794.889	0.236916	0.176341	1.34351	0.179107	0.374082	ENSG00000072778	ENSG00000072778	ACADVL	acyl-CoA dehydrogenase, very long chain [Source:HGNC Symbol;Acc:HGNC:92]	37	17	1	7217125	7225273	609575
ENSG00000072786	3249	1409	4008	2852	1844	1183	2880.73	2595.02	2915.38	1917.05	1459.75	1800.01	2261.32	0.671531	0.138157	4.86065	1.17001e-06	3.56921e-05	ENSG00000072786	ENSG00000072786	STK10	serine/threonine kinase 10 [Source:HGNC Symbol;Acc:HGNC:11388]	6793	5	-1	172042073	172188386	603919
ENSG00000072803	735	359	839	1125	1159	490	651.689	661.186	610.281	756.199	917.488	745.565	723.735	-0.321025	0.142445	-2.25368	0.0242163	0.0908067	ENSG00000072803	ENSG00000072803	FBXW11	F-box and WD repeat domain containing 11 [Source:HGNC Symbol;Acc:HGNC:13607]	23291	5	-1	171861549	172006873	---
ENSG00000072818	935	400	884	790	391	332	829.019	736.697	643.014	531.019	309.523	505.158	592.405	0.666533	0.184682	3.60909	0.000307278	0.00318284	ENSG00000072818	ENSG00000072818	ACAP1	ArfGAP with coiled-coil, ankyrin repeat and PH domains 1 [Source:HGNC Symbol;Acc:HGNC:16467]	9744	17	1	7336529	7351478	607763
ENSG00000072832	10	4	13	7	6	5	8.86651	7.36697	9.45609	4.70524	4.74972	7.60781	7.12539	0.318699	0.361475	0.881662	0.377959	0.592891	ENSG00000072832	ENSG00000072832	CRMP1	collapsin response mediator protein 1 [Source:HGNC Symbol;Acc:HGNC:2365]	1400	4	-1	5748084	5893058	602462
ENSG00000072840	213	102	340	216	167	85	188.857	187.858	247.313	145.19	132.201	129.333	171.792	0.576708	0.188759	3.05527	0.00224861	0.0152037	ENSG00000072840	ENSG00000072840	EVC	EvC ciliary complex subunit 1 [Source:HGNC Symbol;Acc:HGNC:3497]	2121	4	1	5711197	5814305	604831
ENSG00000072849	243	142	339	382	404	192	215.456	261.528	246.586	256.771	319.814	292.14	265.383	-0.252664	0.168698	-1.49773	0.134203	0.309153	ENSG00000072849	ENSG00000072849	DERL2	derlin 2 [Source:HGNC Symbol;Acc:HGNC:17943]	51009	17	-1	5471251	5486811	610304
ENSG00000072858	146	75	202	109	78	56	129.451	138.131	146.933	73.2672	61.7464	85.2074	105.789	0.84186	0.211541	3.97965	6.90161e-05	0.000957853	ENSG00000072858	ENSG00000072858	SIDT1	SID1 transmembrane family member 1 [Source:HGNC Symbol;Acc:HGNC:25967]	54847	3	1	113532296	113629578	606816
ENSG00000072864	621	300	847	817	666	399	550.611	552.523	616.1	549.168	527.219	607.103	567.121	0.0345889	0.14177	0.243979	0.807247	0.900588	ENSG00000072864	ENSG00000072864	NDE1	nudE neurodevelopment protein 1 [Source:HGNC Symbol;Acc:HGNC:17619]	54820	16	1	15643267	15726353	---
ENSG00000072952	13	6	13	13	25	6	11.5265	11.0505	9.45609	8.7383	19.7905	9.12937	11.6152	-0.152348	0.356626	-0.427193	0.669239	0.817848	ENSG00000072952	ENSG00000072952	MRVI1	murine retrovirus integration site 1 homolog [Source:HGNC Symbol;Acc:HGNC:7237]	10335	11	-1	10573091	10693988	604673
ENSG00000072954	7	1	6	4	7	3	6.20656	1.84174	4.36435	2.68871	5.54134	4.56468	4.20123	0.016214	0.346486	0.0467956	0.962676	NA	ENSG00000072954	ENSG00000072954	TMEM38A	transmembrane protein 38A [Source:HGNC Symbol;Acc:HGNC:28462]	79041	19	1	16661127	16690029	611235
ENSG00000072958	731	334	951	853	637	442	648.142	615.142	691.749	573.367	504.262	672.53	617.532	0.159938	0.149633	1.06887	0.28513	0.500852	ENSG00000072958	ENSG00000072958	AP1M1	adaptor related protein complex 1 mu 1 subunit [Source:HGNC Symbol;Acc:HGNC:13667]	8907	19	1	16197578	16245907	603535
ENSG00000073008	290	112	285	364	221	149	257.129	206.275	207.307	244.672	174.948	226.713	219.507	0.0548679	0.18528	0.296135	0.767127	0.877882	ENSG00000073008	ENSG00000073008	PVR	poliovirus receptor [Source:HGNC Symbol;Acc:HGNC:9705]	5817	19	1	44643798	44663583	173850
ENSG00000073050	370	154	468	497	462	226	328.061	283.628	340.419	334.072	365.728	343.873	332.63	-0.118427	0.155389	-0.76213	0.445982	0.654338	ENSG00000073050	ENSG00000073050	XRCC1	X-ray repair cross complementing 1 [Source:HGNC Symbol;Acc:HGNC:12828]	---	19	-1	43543040	43580473	---
ENSG00000073060	1576	737	2280	1930	1327	888	1397.36	1357.36	1658.45	1297.3	1050.48	1351.15	1352.02	0.247194	0.145078	1.70387	0.0884048	0.233	ENSG00000073060	ENSG00000073060	SCARB1	scavenger receptor class B member 1 [Source:HGNC Symbol;Acc:HGNC:1664]	949	12	-1	124776856	124882668	601040
ENSG00000073067	0	1	1	1	0	0	0	1.84174	0.727391	0.672177	0	0	0.540219	0.0692084	0.177078	0.390835	0.695919	NA	ENSG00000073067	ENSG00000073067	CYP2W1	cytochrome P450 family 2 subfamily W member 1 [Source:HGNC Symbol;Acc:HGNC:20243]	54905	7	1	983199	989640	615967
ENSG00000073111	2749	1126	3479	4151	2435	1894	2437.4	2073.8	2530.59	2790.2	1927.59	2881.84	2440.24	-0.102446	0.158544	-0.646172	0.518168	0.712349	ENSG00000073111	ENSG00000073111	MCM2	minichromosome maintenance complex component 2 [Source:HGNC Symbol;Acc:HGNC:6944]	4171	3	1	127598223	127622436	116945
ENSG00000073146	4	1	1	5	4	0	3.54661	1.84174	0.727391	3.36088	3.16648	0	2.10718	-0.0438262	0.294247	-0.148943	0.881598	NA	ENSG00000073146	ENSG00000073146	MOV10L1	Mov10 RISC complex RNA helicase like 1 [Source:HGNC Symbol;Acc:HGNC:7201]	54456	22	1	50089879	50161690	605794
ENSG00000073150	20	6	21	19	6	11	17.733	11.0505	15.2752	12.7714	4.74972	16.7372	13.0528	0.260121	0.354997	0.732741	0.463716	0.669621	ENSG00000073150	ENSG00000073150	PANX2	pannexin 2 [Source:HGNC Symbol;Acc:HGNC:8600]	56666	22	1	50170731	50180294	608421
ENSG00000073169	216	77	228	187	136	107	191.517	141.814	165.845	125.697	107.66	162.807	149.223	0.32937	0.203647	1.61735	0.105802	0.263708	ENSG00000073169	ENSG00000073169	SELENOO	selenoprotein O [Source:HGNC Symbol;Acc:HGNC:30395]	83642	22	1	50200979	50217616	607917
ENSG00000073282	0	0	0	4	0	0	0	0	0	2.68871	0	0	0.448118	-0.108364	0.149479	-0.724941	0.468488	NA	ENSG00000073282	ENSG00000073282	TP63	tumor protein p63 [Source:HGNC Symbol;Acc:HGNC:15979]	8626	3	1	189631416	189897279	603273
ENSG00000073331	351	159	411	467	394	188	311.215	292.837	298.958	313.906	311.898	286.054	302.478	-0.015188	0.154406	-0.098364	0.921643	0.962367	ENSG00000073331	ENSG00000073331	ALPK1	alpha kinase 1 [Source:HGNC Symbol;Acc:HGNC:20917]	80216	4	1	112285509	112442620	---
ENSG00000073350	157	85	212	126	30	41	139.204	156.548	154.207	84.6942	23.7486	62.384	103.464	1.16014	0.270311	4.29188	1.77167e-05	0.00031646	ENSG00000073350	ENSG00000073350	LLGL2	LLGL2, scribble cell polarity complex component [Source:HGNC Symbol;Acc:HGNC:6629]	3993	17	1	75525080	75575208	---
ENSG00000073417	226	120	267	335	280	153	200.383	221.009	194.213	225.179	221.654	232.799	215.873	-0.140108	0.167715	-0.835395	0.403495	0.617119	ENSG00000073417	ENSG00000073417	PDE8A	phosphodiesterase 8A [Source:HGNC Symbol;Acc:HGNC:8793]	5151	15	1	84980440	85139145	602972
ENSG00000073464	47	23	53	103	71	49	41.6726	42.3601	38.5517	69.2342	56.205	74.5565	53.7634	-0.600329	0.255545	-2.34921	0.0188134	0.0751279	ENSG00000073464	ENSG00000073464	CLCN4	chloride voltage-gated channel 4 [Source:HGNC Symbol;Acc:HGNC:2022]	1183	X	1	10156945	10237660	302910
ENSG00000073536	453	188	554	541	381	228	401.653	346.248	402.975	363.648	301.607	346.916	360.508	0.182666	0.15654	1.1669	0.243253	0.456659	ENSG00000073536	ENSG00000073536	NLE1	notchless homolog 1 [Source:HGNC Symbol;Acc:HGNC:19889]	54475	17	-1	35128753	35142315	---
ENSG00000073578	847	352	947	984	559	439	750.994	648.294	688.84	661.422	442.516	667.966	643.338	0.227936	0.167173	1.36347	0.172734	0.365482	ENSG00000073578	ENSG00000073578	SDHA	succinate dehydrogenase complex flavoprotein subunit A [Source:HGNC Symbol;Acc:HGNC:10680]	6389	5	1	218241	256700	600857
ENSG00000073584	682	324	699	933	1124	477	604.696	596.725	508.447	627.141	889.781	725.785	658.762	-0.373748	0.159277	-2.34654	0.0189489	0.0754753	ENSG00000073584	ENSG00000073584	SMARCE1	SWI/SNF related, matrix associated, actin dependent regulator of chromatin, subfamily e, member 1 [Source:HGNC Symbol;Acc:HGNC:11109]	6605	17	-1	40624962	40648508	603111
ENSG00000073598	1	2	2	1	1	0	0.886651	3.68349	1.45478	0.672177	0.79162	0	1.24812	0.23159	0.251523	0.920751	0.35718	NA	ENSG00000073598	ENSG00000073598	FNDC8	fibronectin type III domain containing 8 [Source:HGNC Symbol;Acc:HGNC:25286]	54752	17	1	35121579	35130732	---
ENSG00000073605	30	10	36	27	16	13	26.5995	18.4174	26.1861	18.1488	12.6659	19.7803	20.2997	0.383649	0.327488	1.17149	0.241403	0.454607	ENSG00000073605	ENSG00000073605	GSDMB	gasdermin B [Source:HGNC Symbol;Acc:HGNC:23690]	55876	17	-1	39904595	39919854	611221
ENSG00000073614	1941	902	2291	2067	1649	941	1720.99	1661.25	1666.45	1389.39	1305.38	1431.79	1529.21	0.283495	0.122196	2.32001	0.0203405	0.0795342	ENSG00000073614	ENSG00000073614	KDM5A	lysine demethylase 5A [Source:HGNC Symbol;Acc:HGNC:9886]	5927	12	-1	280129	389454	180202
ENSG00000073670	43	15	59	27	13	4	38.126	27.6261	42.9161	18.1488	10.2911	6.08625	23.8657	1.13193	0.328465	3.44612	0.000568704	0.00521078	ENSG00000073670	ENSG00000073670	ADAM11	ADAM metallopeptidase domain 11 [Source:HGNC Symbol;Acc:HGNC:189]	4185	17	1	44759031	44781846	155120
ENSG00000073711	143	85	215	253	348	135	126.791	156.548	156.389	170.061	275.484	205.411	181.781	-0.521442	0.203119	-2.56718	0.010253	0.0482798	ENSG00000073711	ENSG00000073711	PPP2R3A	protein phosphatase 2 regulatory subunit B''alpha [Source:HGNC Symbol;Acc:HGNC:9307]	5523	3	1	135965673	136147891	604944
ENSG00000073712	27	7	31	68	50	31	23.9396	12.8922	22.5491	45.708	39.581	47.1684	31.9731	-0.855939	0.298878	-2.86384	0.00418541	0.0246561	ENSG00000073712	ENSG00000073712	FERMT2	fermitin family member 2 [Source:HGNC Symbol;Acc:HGNC:15767]	10979	14	-1	52857268	52952435	607746
ENSG00000073734	36	15	40	35	37	14	31.9195	27.6261	29.0957	23.5262	29.2899	21.3019	27.1265	0.193827	0.30459	0.636354	0.524546	0.718009	ENSG00000073734	ENSG00000073734	ABCB11	ATP binding cassette subfamily B member 11 [Source:HGNC Symbol;Acc:HGNC:42]	8647	2	-1	168922938	169031322	603201
ENSG00000073737	180	100	202	257	204	130	159.597	184.174	146.933	172.749	161.49	197.803	170.458	-0.113062	0.185015	-0.611095	0.541137	0.731227	ENSG00000073737	ENSG00000073737	DHRS9	dehydrogenase/reductase 9 [Source:HGNC Symbol;Acc:HGNC:16888]	10170	2	1	169064789	169096167	612131
ENSG00000073754	1	1	0	1	0	0	0.886651	1.84174	0	0.672177	0	0	0.566762	0.0776403	0.179463	0.432625	0.665287	NA	ENSG00000073754	ENSG00000073754	CD5L	CD5 molecule like [Source:HGNC Symbol;Acc:HGNC:1690]	922	1	-1	157830914	157898256	602592
ENSG00000073756	733	372	815	304	274	157	649.916	685.129	592.824	204.342	216.904	238.885	431.333	1.47888	0.151444	9.7652	1.58803e-22	1.64711e-19	ENSG00000073756	ENSG00000073756	PTGS2	prostaglandin-endoperoxide synthase 2 [Source:HGNC Symbol;Acc:HGNC:9605]	5743	1	-1	186671791	186680427	600262
ENSG00000073792	1875	888	2351	2036	1862	868	1662.47	1635.47	1710.1	1368.55	1474	1320.72	1528.55	0.258152	0.123311	2.09351	0.0363038	0.122307	ENSG00000073792	ENSG00000073792	IGF2BP2	insulin like growth factor 2 mRNA binding protein 2 [Source:HGNC Symbol;Acc:HGNC:28867]	10644	3	-1	185643739	185825056	608289
ENSG00000073803	203	89	226	237	249	117	179.99	163.915	164.39	159.306	197.113	178.023	173.79	-0.0640407	0.181688	-0.352477	0.72448	0.851062	ENSG00000073803	ENSG00000073803	MAP3K13	mitogen-activated protein kinase kinase kinase 13 [Source:HGNC Symbol;Acc:HGNC:6852]	9175	3	1	185282941	185489097	---
ENSG00000073849	1217	572	1689	1969	1567	972	1079.05	1053.48	1228.56	1323.52	1240.47	1478.96	1234.01	-0.252981	0.135207	-1.87106	0.0613361	0.179444	ENSG00000073849	ENSG00000073849	ST6GAL1	ST6 beta-galactoside alpha-2,6-sialyltransferase 1 [Source:HGNC Symbol;Acc:HGNC:10860]	6480	3	1	186930485	187078553	109675
ENSG00000073861	1	0	2	0	0	0	0.886651	0	1.45478	0	0	0	0.390239	0.119544	0.153748	0.777531	0.436845	NA	ENSG00000073861	ENSG00000073861	TBX21	T-box 21 [Source:HGNC Symbol;Acc:HGNC:11599]	30009	17	1	47733244	47746119	604895
ENSG00000073905	0	0	0	0	1	1	0	0	0	0	0.79162	1.52156	0.38553	-0.0791862	0.149586	-0.52937	0.596549	NA	ENSG00000073905	ENSG00000073905	VDAC1P1	voltage dependent anion channel 1 pseudogene 1 [Source:HGNC Symbol;Acc:HGNC:12671]	---	X	1	80929500	80930347	---
ENSG00000073910	2110	1005	2697	2623	1717	1201	1870.83	1850.95	1961.77	1763.12	1359.21	1827.4	1772.21	0.193233	0.140977	1.37067	0.170479	0.362487	ENSG00000073910	ENSG00000073910	FRY	FRY microtubule binding protein [Source:HGNC Symbol;Acc:HGNC:20367]	10129	13	1	32031300	32299122	614818
ENSG00000073921	2222	1170	2898	2874	3090	1352	1970.14	2154.84	2107.98	1931.84	2446.11	2057.15	2111.34	-0.0452147	0.133576	-0.338493	0.734991	0.856618	ENSG00000073921	ENSG00000073921	PICALM	phosphatidylinositol binding clathrin assembly protein [Source:HGNC Symbol;Acc:HGNC:15514]	8301	11	-1	85957684	86069882	603025
ENSG00000073969	572	253	707	652	550	314	507.165	465.961	514.266	438.259	435.391	477.77	473.135	0.139167	0.142717	0.975124	0.329499	0.545414	ENSG00000073969	ENSG00000073969	NSF	N-ethylmaleimide sensitive factor, vesicle fusing ATPase [Source:HGNC Symbol;Acc:HGNC:8016]	4905	17	1	46590669	46757464	601633
ENSG00000074047	114	44	149	203	157	65	101.078	81.0367	108.381	136.452	124.284	98.9015	108.356	-0.274216	0.213578	-1.28391	0.199172	0.401181	ENSG00000074047	ENSG00000074047	GLI2	GLI family zinc finger 2 [Source:HGNC Symbol;Acc:HGNC:4318]	2736	2	1	120735623	120992653	165230
ENSG00000074054	1640	828	2275	2544	1719	1111	1454.11	1524.96	1654.82	1710.02	1360.79	1690.45	1565.86	-0.0364278	0.137787	-0.264378	0.791489	0.891968	ENSG00000074054	ENSG00000074054	CLASP1	cytoplasmic linker associated protein 1 [Source:HGNC Symbol;Acc:HGNC:17088]	23332	2	-1	121337776	121649587	---
ENSG00000074071	126	71	158	192	168	87	111.718	130.764	114.928	129.058	132.992	132.376	125.306	-0.140326	0.194693	-0.720759	0.471058	0.675645	ENSG00000074071	ENSG00000074071	MRPS34	mitochondrial ribosomal protein S34 [Source:HGNC Symbol;Acc:HGNC:16618]	65993	16	-1	1771890	1773155	611994
ENSG00000074181	83	36	142	21	23	15	73.5921	66.3028	103.29	14.1157	18.2073	22.8234	49.7218	1.78379	0.280837	6.35168	2.12979e-10	2.07096e-08	ENSG00000074181	ENSG00000074181	NOTCH3	notch 3 [Source:HGNC Symbol;Acc:HGNC:7883]	4854	19	-1	15159038	15200981	600276
ENSG00000074201	906	416	1039	1384	1394	533	803.306	766.165	755.76	930.292	1103.52	810.992	861.672	-0.281293	0.146098	-1.92537	0.0541835	0.164197	ENSG00000074201	ENSG00000074201	CLNS1A	chloride nucleotide-sensitive channel 1A [Source:HGNC Symbol;Acc:HGNC:2080]	1207	11	-1	77514936	77637805	602158
ENSG00000074211	0	0	1	0	1	0	0	0	0.727391	0	0.79162	0	0.253169	0.0053713	0.130772	0.0410738	0.967237	NA	ENSG00000074211	ENSG00000074211	PPP2R2C	protein phosphatase 2 regulatory subunit Bgamma [Source:HGNC Symbol;Acc:HGNC:9306]	5522	4	-1	6320578	6563600	605997
ENSG00000074219	0	0	1	0	0	0	0	0	0.727391	0	0	0	0.121232	0.0349057	0.124275	0.280873	0.778808	NA	ENSG00000074219	ENSG00000074219	TEAD2	TEA domain transcription factor 2 [Source:HGNC Symbol;Acc:HGNC:11715]	8463	19	-1	49340595	49362457	---
ENSG00000074266	151	80	155	292	334	100	133.884	147.339	112.746	196.276	264.401	152.156	167.8	-0.59922	0.209715	-2.8573	0.00427263	0.0250089	ENSG00000074266	ENSG00000074266	EED	embryonic ectoderm development [Source:HGNC Symbol;Acc:HGNC:3188]	8726	11	1	86244544	86278813	605984
ENSG00000074276	7	2	7	6	3	2	6.20656	3.68349	5.09174	4.03306	2.37486	3.04312	4.07214	0.244351	0.346579	0.705036	0.480788	NA	ENSG00000074276	ENSG00000074276	CDHR2	cadherin related family member 2 [Source:HGNC Symbol;Acc:HGNC:18231]	54825	5	1	176542511	176595974	---
ENSG00000074317	0	0	0	0	0	0	0	0	0	0	0	0	0	NA	NA	NA	NA	NA	ENSG00000074317	ENSG00000074317	SNCB	synuclein beta [Source:HGNC Symbol;Acc:HGNC:11140]	6620	5	-1	176620084	176630556	602569
ENSG00000074319	266	133	319	443	339	229	235.849	244.952	232.038	297.774	268.359	348.438	271.235	-0.334898	0.166009	-2.01735	0.0436587	0.139877	ENSG00000074319	ENSG00000074319	TSG101	tumor susceptibility 101 [Source:HGNC Symbol;Acc:HGNC:15971]	7251	11	-1	18468336	18527232	601387
ENSG00000074356	983	539	1310	1572	1312	655	871.578	992.7	952.883	1056.66	1038.61	996.623	984.842	-0.13263	0.129559	-1.02371	0.305974	0.523603	ENSG00000074356	ENSG00000074356	NCBP3	nuclear cap binding subunit 3 [Source:HGNC Symbol;Acc:HGNC:24612]	55421	17	-1	3802165	3846251	616624
ENSG00000074370	4411	1898	5153	6251	3100	3130	3911.02	3495.63	3748.25	4201.78	2454.02	4762.49	3762.2	-0.0303918	0.182181	-0.166822	0.86751	0.936277	ENSG00000074370	ENSG00000074370	ATP2A3	ATPase sarcoplasmic/endoplasmic reticulum Ca2+ transporting 3 [Source:HGNC Symbol;Acc:HGNC:813]	489	17	-1	3923870	3964464	601929
ENSG00000074410	0	3	0	3	5	2	0	5.52523	0	2.01653	3.9581	3.04312	2.42383	-0.193884	0.289079	-0.670695	0.502415	NA	ENSG00000074410	ENSG00000074410	CA12	carbonic anhydrase 12 [Source:HGNC Symbol;Acc:HGNC:1371]	771	15	-1	63321378	63382161	603263
ENSG00000074416	231	120	317	507	355	204	204.816	221.009	230.583	340.794	281.025	310.399	264.771	-0.478936	0.16525	-2.89824	0.00375261	0.0226028	ENSG00000074416	ENSG00000074416	MGLL	monoglyceride lipase [Source:HGNC Symbol;Acc:HGNC:17038]	11343	3	-1	127689062	127823250	---
ENSG00000074527	0	0	0	0	0	0	0	0	0	0	0	0	0	NA	NA	NA	NA	NA	ENSG00000074527	ENSG00000074527	NTN4	netrin 4 [Source:HGNC Symbol;Acc:HGNC:13658]	59277	12	-1	95657807	95791152	610401
ENSG00000074582	201	63	251	306	202	136	178.217	116.03	182.575	205.686	159.907	206.932	174.891	-0.218289	0.200855	-1.0868	0.277126	0.492789	ENSG00000074582	ENSG00000074582	BCS1L	BCS1 homolog, ubiquinol-cytochrome c reductase complex chaperone [Source:HGNC Symbol;Acc:HGNC:1020]	617	2	1	218658764	218663443	603647
ENSG00000074590	0	0	1	1	0	0	0	0	0.727391	0.672177	0	0	0.233261	0.00645419	0.126977	0.0508296	0.959461	NA	ENSG00000074590	ENSG00000074590	NUAK1	NUAK family kinase 1 [Source:HGNC Symbol;Acc:HGNC:14311]	9891	12	-1	106063340	106140033	608130
ENSG00000074603	829	435	1077	1322	1559	675	735.034	801.158	783.4	888.617	1234.14	1027.05	911.567	-0.422715	0.149083	-2.83544	0.00457625	0.0263037	ENSG00000074603	ENSG00000074603	DPP8	dipeptidyl peptidase 8 [Source:HGNC Symbol;Acc:HGNC:16490]	54878	15	-1	65442463	65517704	606819
ENSG00000074621	256	105	319	383	297	151	226.983	193.383	232.038	257.444	235.111	229.756	229.119	-0.132254	0.168794	-0.783525	0.433319	0.643833	ENSG00000074621	ENSG00000074621	SLC24A1	solute carrier family 24 member 1 [Source:HGNC Symbol;Acc:HGNC:10975]	9187	15	1	65611366	65660995	---
ENSG00000074657	102	56	160	60	55	25	90.4384	103.138	116.383	40.3306	43.5391	38.039	71.9779	1.17534	0.237544	4.94786	7.50334e-07	2.4371e-05	ENSG00000074657	ENSG00000074657	ZNF532	zinc finger protein 532 [Source:HGNC Symbol;Acc:HGNC:30940]	55205	18	1	58862600	58986480	---
ENSG00000074660	421	180	450	334	217	141	373.28	331.514	327.326	224.507	171.782	214.54	273.825	0.71613	0.169523	4.22439	2.39592e-05	0.000404057	ENSG00000074660	ENSG00000074660	SCARF1	scavenger receptor class F member 1 [Source:HGNC Symbol;Acc:HGNC:16820]	8578	17	-1	1633858	1645747	607873
ENSG00000074695	1949	1030	2720	3637	4214	1701	1728.08	1897	1978.5	2444.71	3335.89	2588.18	2328.73	-0.555005	0.144531	-3.84003	0.000123019	0.00152747	ENSG00000074695	ENSG00000074695	LMAN1	lectin, mannose binding 1 [Source:HGNC Symbol;Acc:HGNC:6631]	3998	18	-1	59327823	59359962	601567
ENSG00000074696	1561	771	2055	3030	3967	1487	1384.06	1419.98	1494.79	2036.69	3140.36	2262.56	1956.41	-0.751771	0.157797	-4.76417	1.89634e-06	5.26844e-05	ENSG00000074696	ENSG00000074696	HACD3	3-hydroxyacyl-CoA dehydratase 3 [Source:HGNC Symbol;Acc:HGNC:24175]	51495	15	1	65530418	65578352	615940
ENSG00000074706	203	101	301	114	118	47	179.99	186.016	218.945	76.6281	93.4112	71.5134	137.751	1.1642	0.200246	5.81386	6.10478e-09	4.00094e-07	ENSG00000074706	ENSG00000074706	IPCEF1	interaction protein for cytohesin exchange factors 1 [Source:HGNC Symbol;Acc:HGNC:21204]	26034	6	-1	154154496	154356792	---
ENSG00000074755	1898	917	2316	2130	1274	961	1682.86	1688.88	1684.64	1431.74	1008.52	1462.22	1493.14	0.357961	0.15157	2.36169	0.0181918	0.073115	ENSG00000074755	ENSG00000074755	ZZEF1	zinc finger ZZ-type and EF-hand domain containing 1 [Source:HGNC Symbol;Acc:HGNC:29027]	23140	17	-1	4004445	4143020	---
ENSG00000074771	7	8	20	1	6	1	6.20656	14.7339	14.5478	0.672177	4.74972	1.52156	7.07197	0.929947	0.357941	2.59804	0.00937563	0.0452243	ENSG00000074771	ENSG00000074771	NOX3	NADPH oxidase 3 [Source:HGNC Symbol;Acc:HGNC:7890]	50508	6	-1	155395370	155455903	607105
ENSG00000074800	9980	4026	11748	10861	6595	4815	8848.78	7414.86	8545.39	7300.51	5220.73	7326.32	7442.77	0.308229	0.148839	2.07089	0.038369	0.127416	ENSG00000074800	ENSG00000074800	ENO1	enolase 1 [Source:HGNC Symbol;Acc:HGNC:3350]	2023	1	-1	8861002	8879249	172430
ENSG00000074803	1	0	0	0	0	0	0.886651	0	0	0	0	0	0.147775	0.0349057	0.124275	0.280873	0.778808	NA	ENSG00000074803	ENSG00000074803	SLC12A1	solute carrier family 12 member 1 [Source:HGNC Symbol;Acc:HGNC:10910]	6557	15	1	48191664	48304078	600839
ENSG00000074842	168	73	174	165	152	96	148.957	134.447	126.566	110.909	120.326	146.07	131.213	0.123116	0.198703	0.619598	0.535523	0.726966	ENSG00000074842	ENSG00000074842	MYDGF	myeloid derived growth factor [Source:HGNC Symbol;Acc:HGNC:16948]	56005	19	-1	4641374	4670370	606746
ENSG00000074855	156	68	150	111	68	42	138.318	125.239	109.109	74.6116	53.8302	63.9056	94.1687	0.846895	0.222706	3.80275	0.000143096	0.00173253	ENSG00000074855	ENSG00000074855	ANO8	anoctamin 8 [Source:HGNC Symbol;Acc:HGNC:29329]	57719	19	-1	17323223	17334829	610216
ENSG00000074935	187	110	198	349	440	150	165.804	202.592	144.023	234.59	348.313	228.234	220.593	-0.626064	0.199687	-3.13523	0.00171719	0.0123286	ENSG00000074935	ENSG00000074935	TUBE1	tubulin epsilon 1 [Source:HGNC Symbol;Acc:HGNC:20775]	51175	6	-1	112070777	112087529	607345
ENSG00000074964	2	1	0	1	0	0	1.7733	1.84174	0	0.672177	0	0	0.714537	0.137206	0.194841	0.704194	0.481312	NA	ENSG00000074964	ENSG00000074964	ARHGEF10L	Rho guanine nucleotide exchange factor 10 like [Source:HGNC Symbol;Acc:HGNC:25540]	55160	1	1	17539835	17697874	612494
ENSG00000074966	165	74	189	135	95	47	146.297	136.289	137.477	90.7438	75.2039	71.5134	109.587	0.739509	0.206546	3.58037	0.000343114	0.00347311	ENSG00000074966	ENSG00000074966	TXK	TXK tyrosine kinase [Source:HGNC Symbol;Acc:HGNC:12434]	7294	4	-1	48066393	48134256	600058
ENSG00000075035	0	0	2	2	2	5	0	0	1.45478	1.34435	1.58324	7.60781	1.99836	-0.38932	0.279116	-1.39483	0.163066	NA	ENSG00000075035	ENSG00000075035	WSCD2	WSC domain containing 2 [Source:HGNC Symbol;Acc:HGNC:29117]	9671	12	1	108129471	108250537	---
ENSG00000075043	1	0	0	3	0	2	0.886651	0	0	2.01653	0	3.04312	0.991051	-0.198402	0.218589	-0.907648	0.364064	NA	ENSG00000075043	ENSG00000075043	KCNQ2	potassium voltage-gated channel subfamily Q member 2 [Source:HGNC Symbol;Acc:HGNC:6296]	3785	20	-1	63400210	63472677	602235
ENSG00000075073	1	0	0	1	0	0	0.886651	0	0	0.672177	0	0	0.259805	0.00697711	0.131958	0.0528739	0.957832	NA	ENSG00000075073	ENSG00000075073	TACR2	tachykinin receptor 2 [Source:HGNC Symbol;Acc:HGNC:11527]	6865	10	-1	69403903	69416867	162321
ENSG00000075089	58	42	76	111	177	72	51.4258	77.3532	55.2817	74.6116	140.117	109.552	84.7236	-0.723764	0.250617	-2.88793	0.00387792	0.0231959	ENSG00000075089	ENSG00000075089	ACTR6	ARP6 actin related protein 6 homolog [Source:HGNC Symbol;Acc:HGNC:24025]	64431	12	1	100199122	100241865	---
ENSG00000075131	99	63	99	191	193	80	87.7785	116.03	72.0117	128.386	152.783	121.725	113.119	-0.524515	0.217565	-2.41085	0.0159155	0.0665091	ENSG00000075131	ENSG00000075131	TIPIN	TIMELESS interacting protein [Source:HGNC Symbol;Acc:HGNC:30750]	54962	15	-1	66336206	66386746	610716
ENSG00000075142	235	105	340	464	499	201	208.363	193.383	247.313	311.89	395.018	305.834	276.967	-0.595765	0.174668	-3.41084	0.000647633	0.0057067	ENSG00000075142	ENSG00000075142	SRI	sorcin [Source:HGNC Symbol;Acc:HGNC:11292]	6717	7	-1	88205118	88226993	182520
ENSG00000075151	1419	703	1773	2550	2309	1038	1258.16	1294.75	1289.66	1714.05	1827.85	1579.38	1493.98	-0.403044	0.12557	-3.20973	0.00132862	0.0100051	ENSG00000075151	ENSG00000075151	EIF4G3	eukaryotic translation initiation factor 4 gamma 3 [Source:HGNC Symbol;Acc:HGNC:3298]	8672	1	-1	20806292	21176888	603929
ENSG00000075188	108	79	133	235	264	112	95.7584	145.498	96.743	157.961	208.988	170.415	145.894	-0.635635	0.208755	-3.04489	0.00232763	0.0156699	ENSG00000075188	ENSG00000075188	NUP37	nucleoporin 37 [Source:HGNC Symbol;Acc:HGNC:29929]	79023	12	-1	102073103	102120124	609264
ENSG00000075213	10	14	15	29	60	17	8.86651	25.7844	10.9109	19.4931	47.4972	25.8665	23.0698	-0.750262	0.340308	-2.20465	0.0274783	0.09981	ENSG00000075213	ENSG00000075213	SEMA3A	semaphorin 3A [Source:HGNC Symbol;Acc:HGNC:10723]	10371	7	-1	83955777	84492724	603961
ENSG00000075218	495	241	700	1063	780	457	438.892	443.86	509.174	714.524	617.464	695.354	569.878	-0.515983	0.144811	-3.56316	0.000366422	0.00363803	ENSG00000075218	ENSG00000075218	GTSE1	G2 and S-phase expressed 1 [Source:HGNC Symbol;Acc:HGNC:13698]	51512	22	1	46296741	46330810	607477
ENSG00000075223	319	154	356	286	510	183	282.842	283.628	258.951	192.242	403.726	278.446	283.306	-0.076612	0.209648	-0.365432	0.714789	0.84478	ENSG00000075223	ENSG00000075223	SEMA3C	semaphorin 3C [Source:HGNC Symbol;Acc:HGNC:10725]	10512	7	-1	80742538	80922359	602645
ENSG00000075234	191	86	238	272	196	108	169.35	158.39	173.119	182.832	155.158	164.329	167.196	-0.00144312	0.181082	-0.00796942	0.993641	0.99736	ENSG00000075234	ENSG00000075234	TTC38	tetratricopeptide repeat domain 38 [Source:HGNC Symbol;Acc:HGNC:26082]	55020	22	1	46267961	46294008	---
ENSG00000075239	260	116	376	365	500	182	230.529	213.642	273.499	245.344	395.81	276.924	272.625	-0.323154	0.192379	-1.67978	0.0930007	0.241957	ENSG00000075239	ENSG00000075239	ACAT1	acetyl-CoA acetyltransferase 1 [Source:HGNC Symbol;Acc:HGNC:93]	38	11	1	108121516	108147776	607809
ENSG00000075240	789	349	895	690	356	319	699.568	642.768	651.015	463.802	281.817	485.378	537.391	0.654013	0.180697	3.61938	0.000295308	0.00308556	ENSG00000075240	ENSG00000075240	GRAMD4	GRAM domain containing 4 [Source:HGNC Symbol;Acc:HGNC:29113]	23151	22	1	46576012	46679790	613691
ENSG00000075275	16	6	12	9	10	9	14.1864	11.0505	8.7287	6.04959	7.9162	13.6941	10.2709	0.19884	0.359126	0.553677	0.5798	0.76052	ENSG00000075275	ENSG00000075275	CELSR1	cadherin EGF LAG seven-pass G-type receptor 1 [Source:HGNC Symbol;Acc:HGNC:1850]	9620	22	-1	46360834	46537170	604523
ENSG00000075290	0	0	0	0	0	0	0	0	0	0	0	0	0	NA	NA	NA	NA	NA	ENSG00000075290	ENSG00000075290	WNT8B	Wnt family member 8B [Source:HGNC Symbol;Acc:HGNC:12789]	7479	10	1	100463041	100483744	601396
ENSG00000075292	2664	1280	3076	3397	3646	1364	2362.04	2357.43	2237.46	2283.38	2886.25	2075.41	2366.99	-0.0575968	0.142347	-0.404623	0.685755	0.827065	ENSG00000075292	ENSG00000075292	ZNF638	zinc finger protein 638 [Source:HGNC Symbol;Acc:HGNC:17894]	27332	2	1	71276561	71435069	614349
ENSG00000075303	431	262	625	1267	1915	527	382.147	482.537	454.62	851.648	1515.95	801.863	748.128	-1.16485	0.198565	-5.86633	4.45544e-09	3.08079e-07	ENSG00000075303	ENSG00000075303	SLC25A40	solute carrier family 25 member 40 [Source:HGNC Symbol;Acc:HGNC:29680]	55972	7	-1	87833568	87876357	610821
ENSG00000075336	94	52	114	228	246	99	83.3452	95.7707	82.9226	153.256	194.739	150.635	126.778	-0.863047	0.203823	-4.2343	2.29268e-05	0.000390257	ENSG00000075336	ENSG00000075336	TIMM21	translocase of inner mitochondrial membrane 21 [Source:HGNC Symbol;Acc:HGNC:25010]	29090	18	1	74148511	74160530	615180
ENSG00000075340	7	1	14	104	43	41	6.20656	1.84174	10.1835	69.9064	34.0397	62.384	30.7603	-2.06319	0.330652	-6.23977	4.38226e-10	3.941e-08	ENSG00000075340	ENSG00000075340	ADD2	adducin 2 [Source:HGNC Symbol;Acc:HGNC:244]	119	2	-1	70607618	70768225	102681
ENSG00000075388	0	0	0	0	0	0	0	0	0	0	0	0	0	NA	NA	NA	NA	NA	ENSG00000075388	ENSG00000075388	FGF4	fibroblast growth factor 4 [Source:HGNC Symbol;Acc:HGNC:3682]	2249	11	-1	69771016	69775403	164980
ENSG00000075391	328	183	439	315	372	121	290.822	337.039	319.325	211.736	294.483	184.109	272.919	0.412882	0.184376	2.23935	0.0251334	0.0933013	ENSG00000075391	ENSG00000075391	RASAL2	RAS protein activator like 2 [Source:HGNC Symbol;Acc:HGNC:9874]	9462	1	1	178094141	178484147	606136
ENSG00000075399	58	28	93	62	29	37	51.4258	51.5688	67.6474	41.6749	22.957	56.2978	48.5953	0.439193	0.283796	1.54756	0.121728	0.290243	ENSG00000075399	ENSG00000075399	VPS9D1	VPS9 domain containing 1 [Source:HGNC Symbol;Acc:HGNC:13526]	9605	16	-1	89707134	89720986	---
ENSG00000075407	511	284	576	805	897	382	453.079	523.055	418.977	541.102	710.083	581.236	537.922	-0.380818	0.157614	-2.41615	0.0156858	0.0657612	ENSG00000075407	ENSG00000075407	ZNF37A	zinc finger protein 37A [Source:HGNC Symbol;Acc:HGNC:13102]	7587	10	1	38094334	38150293	616085
ENSG00000075413	780	414	1059	1128	862	445	691.588	762.482	770.307	758.215	682.376	677.095	723.677	0.0657236	0.136202	0.482546	0.629418	0.79208	ENSG00000075413	ENSG00000075413	MARK3	microtubule affinity regulating kinase 3 [Source:HGNC Symbol;Acc:HGNC:6897]	4140	14	1	103385392	103503831	602678
ENSG00000075415	1421	620	1653	2152	2027	982	1259.93	1141.88	1202.38	1446.52	1604.61	1494.17	1358.25	-0.322871	0.126102	-2.5604	0.0104553	0.0488627	ENSG00000075415	ENSG00000075415	SLC25A3	solute carrier family 25 member 3 [Source:HGNC Symbol;Acc:HGNC:10989]	5250	12	1	98593591	98606379	600370
ENSG00000075420	2221	1156	2620	2447	2585	1114	1969.25	2129.06	1905.77	1644.82	2046.34	1695.02	1898.37	0.149402	0.134212	1.11318	0.265632	0.481141	ENSG00000075420	ENSG00000075420	FNDC3B	fibronectin type III domain containing 3B [Source:HGNC Symbol;Acc:HGNC:24670]	64778	3	1	172039628	172401665	611909
ENSG00000075426	846	456	1407	869	613	396	750.107	839.835	1023.44	584.121	485.263	602.538	714.217	0.616291	0.156927	3.92725	8.59241e-05	0.00113965	ENSG00000075426	ENSG00000075426	FOSL2	FOS like 2, AP-1 transcription factor subunit [Source:HGNC Symbol;Acc:HGNC:3798]	2355	2	1	28392448	28417312	601575
ENSG00000075429	0	0	0	0	0	0	0	0	0	0	0	0	0	NA	NA	NA	NA	NA	ENSG00000075429	ENSG00000075429	CACNG5	calcium voltage-gated channel auxiliary subunit gamma 5 [Source:HGNC Symbol;Acc:HGNC:1409]	27091	17	1	66835117	66885486	606405
ENSG00000075461	0	1	0	0	0	1	0	1.84174	0	0	0	1.52156	0.560551	0.00910907	0.165904	0.0549056	0.956214	NA	ENSG00000075461	ENSG00000075461	CACNG4	calcium voltage-gated channel auxiliary subunit gamma 4 [Source:HGNC Symbol;Acc:HGNC:1408]	27092	17	1	66964910	67033398	606404
ENSG00000075539	2005	1034	2476	2932	2852	1165	1777.74	1904.36	1801.02	1970.82	2257.7	1772.62	1914.04	-0.127829	0.132849	-0.962216	0.335941	0.552433	ENSG00000075539	ENSG00000075539	FRYL	FRY like transcription coactivator [Source:HGNC Symbol;Acc:HGNC:29127]	285527	4	-1	48497361	48780322	---
ENSG00000075568	2624	1329	3709	3489	3841	1586	2326.57	2447.68	2697.89	2345.22	3040.61	2413.2	2545.2	-0.0594851	0.139629	-0.426023	0.670091	0.818504	ENSG00000075568	ENSG00000075568	TMEM131	transmembrane protein 131 [Source:HGNC Symbol;Acc:HGNC:30366]	23505	2	-1	97756333	97995891	615659
ENSG00000075618	2469	1117	3136	2865	2090	1308	2189.14	2057.23	2281.1	1925.79	1654.49	1990.2	2016.32	0.223062	0.129291	1.72527	0.0844796	0.225908	ENSG00000075618	ENSG00000075618	FSCN1	fascin actin-bundling protein 1 [Source:HGNC Symbol;Acc:HGNC:11148]	6624	7	1	5592823	5606655	602689
ENSG00000075624	48787	21461	67987	63748	62196	31665	43257.1	39525.7	49453.2	42849.9	49235.6	48180.2	45416.9	-0.0821259	0.12908	-0.636241	0.524619	0.718046	ENSG00000075624	ENSG00000075624	ACTB	actin beta [Source:HGNC Symbol;Acc:HGNC:132]	60	7	-1	5527151	5563784	102630
ENSG00000075643	1	1	1	4	3	2	0.886651	1.84174	0.727391	2.68871	2.37486	3.04312	1.92708	-0.26401	0.294535	-0.896362	0.37006	NA	ENSG00000075643	ENSG00000075643	MOCOS	molybdenum cofactor sulfurase [Source:HGNC Symbol;Acc:HGNC:18234]	55034	18	1	36187519	36272157	613274
ENSG00000075651	551	292	669	1017	768	433	488.545	537.789	486.625	683.604	607.964	658.836	577.227	-0.355901	0.139731	-2.54705	0.0108637	0.050243	ENSG00000075651	ENSG00000075651	PLD1	phospholipase D1 [Source:HGNC Symbol;Acc:HGNC:9067]	5337	3	-1	171600405	171810950	602382
ENSG00000075673	7	2	9	1	3	1	6.20656	3.68349	6.54652	0.672177	2.37486	1.52156	3.50086	0.558512	0.334889	1.66775	0.0953645	NA	ENSG00000075673	ENSG00000075673	ATP12A	ATPase H+/K+ transporting non-gastric alpha2 subunit [Source:HGNC Symbol;Acc:HGNC:13816]	479	13	1	24680411	24712493	182360
ENSG00000075702	664	315	854	992	651	449	588.737	580.149	621.192	666.799	515.345	683.181	609.234	-0.0528034	0.150954	-0.349797	0.726491	0.852394	ENSG00000075702	ENSG00000075702	WDR62	WD repeat domain 62 [Source:HGNC Symbol;Acc:HGNC:24502]	284403	19	1	36054881	36105106	613583
ENSG00000075711	899	494	1126	1327	1384	564	797.1	909.821	819.043	891.978	1095.6	858.161	895.284	-0.169325	0.144031	-1.17561	0.23975	0.452673	ENSG00000075711	ENSG00000075711	DLG1	discs large MAGUK scaffold protein 1 [Source:HGNC Symbol;Acc:HGNC:2900]	1739	3	-1	197042560	197299300	601014
ENSG00000075785	4502	2219	6591	6835	8358	3372	3991.7	4086.83	4794.24	4594.33	6616.36	5130.71	4869.03	-0.328404	0.150135	-2.1874	0.0287136	0.102827	ENSG00000075785	ENSG00000075785	RAB7A	RAB7A, member RAS oncogene family [Source:HGNC Symbol;Acc:HGNC:9788]	7879	3	1	128726122	128814796	602298
ENSG00000075790	469	246	615	843	1058	390	415.84	453.069	447.346	566.645	837.534	593.409	552.307	-0.570929	0.166769	-3.42346	0.000618284	0.0055228	ENSG00000075790	ENSG00000075790	BCAP29	B-cell receptor associated protein 29 [Source:HGNC Symbol;Acc:HGNC:24131]	55973	7	1	107579977	107629170	---
ENSG00000075826	197	102	259	271	177	95	174.67	187.858	188.394	182.16	140.117	144.548	169.625	0.213709	0.186061	1.14859	0.250724	0.465217	ENSG00000075826	ENSG00000075826	SEC31B	SEC31 homolog B, COPII coat complex component [Source:HGNC Symbol;Acc:HGNC:23197]	25956	10	-1	100486642	100519864	610258
ENSG00000075856	835	377	922	985	708	452	740.354	694.337	670.655	662.094	560.467	687.746	669.275	0.137058	0.142251	0.963492	0.335301	0.551783	ENSG00000075856	ENSG00000075856	SART3	squamous cell carcinoma antigen recognized by T-cells 3 [Source:HGNC Symbol;Acc:HGNC:16860]	9733	12	-1	108522580	108561400	611684
ENSG00000075884	772	390	848	1040	1162	480	684.495	718.28	616.828	699.064	919.862	730.35	728.146	-0.212215	0.150677	-1.40841	0.159009	0.345897	ENSG00000075884	ENSG00000075884	ARHGAP15	Rho GTPase activating protein 15 [Source:HGNC Symbol;Acc:HGNC:21030]	55843	2	1	143091362	143768352	610578
ENSG00000075886	2	0	1	0	0	0	1.7733	0	0.727391	0	0	0	0.416782	0.127342	0.157207	0.810029	0.417924	NA	ENSG00000075886	ENSG00000075886	TUBA3D	tubulin alpha 3d [Source:HGNC Symbol;Acc:HGNC:24071]	113457	2	1	131476093	131482934	---
ENSG00000075891	0	0	0	0	0	0	0	0	0	0	0	0	0	NA	NA	NA	NA	NA	ENSG00000075891	ENSG00000075891	PAX2	paired box 2 [Source:HGNC Symbol;Acc:HGNC:8616]	5076	10	1	100735603	100829941	---
ENSG00000075914	117	63	128	171	136	57	103.738	116.03	93.1061	114.942	107.66	86.729	103.701	-0.010296	0.212203	-0.0485196	0.961302	0.982869	ENSG00000075914	ENSG00000075914	EXOSC7	exosome component 7 [Source:HGNC Symbol;Acc:HGNC:28112]	23016	3	1	44975241	45036066	606488
ENSG00000075945	144	68	180	332	314	158	127.678	125.239	130.93	223.163	248.569	240.407	182.664	-0.83049	0.176852	-4.69595	2.65374e-06	6.96237e-05	ENSG00000075945	ENSG00000075945	KIFAP3	kinesin associated protein 3 [Source:HGNC Symbol;Acc:HGNC:17060]	22920	1	-1	169921326	170085208	601836
ENSG00000075975	397	200	486	561	560	255	352.001	368.349	353.512	377.091	443.307	387.998	380.376	-0.16563	0.150701	-1.09906	0.27174	0.487571	ENSG00000075975	ENSG00000075975	MKRN2	makorin ring finger protein 2 [Source:HGNC Symbol;Acc:HGNC:7113]	23609	3	1	12557014	12583713	608426
ENSG00000076003	1509	612	1791	2822	2507	1219	1337.96	1127.15	1302.76	1896.88	1984.59	1854.78	1584.02	-0.584148	0.128292	-4.55327	5.28194e-06	0.000118239	ENSG00000076003	ENSG00000076003	MCM6	minichromosome maintenance complex component 6 [Source:HGNC Symbol;Acc:HGNC:6949]	4175	2	-1	135839626	135876426	601806
ENSG00000076043	113	65	153	171	165	67	100.192	119.713	111.291	114.942	130.617	101.945	113.117	-0.079163	0.205061	-0.386046	0.699462	0.835552	ENSG00000076043	ENSG00000076043	REXO2	RNA exonuclease 2 [Source:HGNC Symbol;Acc:HGNC:17851]	25996	11	1	114439386	114450279	607149
ENSG00000076053	210	94	236	289	502	160	186.197	173.124	171.664	194.259	397.393	243.45	227.681	-0.589608	0.216221	-2.72688	0.00639365	0.0340776	ENSG00000076053	ENSG00000076053	RBM7	RNA binding motif protein 7 [Source:HGNC Symbol;Acc:HGNC:9904]	10179	11	1	114400030	114414203	612413
ENSG00000076067	442	209	621	461	431	212	391.9	384.924	451.71	309.873	341.188	322.571	367.028	0.32427	0.152827	2.1218	0.0338542	0.116168	ENSG00000076067	ENSG00000076067	RBMS2	RNA binding motif single stranded interacting protein 2 [Source:HGNC Symbol;Acc:HGNC:9909]	5939	12	1	56521929	56596196	602387
ENSG00000076108	3897	1855	4926	3844	2671	1811	3455.28	3416.43	3583.13	2583.85	2114.42	2755.55	2984.78	0.47216	0.133287	3.54243	0.000396457	0.00389399	ENSG00000076108	ENSG00000076108	BAZ2A	bromodomain adjacent to zinc finger domain 2A [Source:HGNC Symbol;Acc:HGNC:962]	11176	12	-1	56595596	56636816	605682
ENSG00000076201	1372	610	1955	1716	1335	729	1216.49	1123.46	1422.05	1153.45	1056.81	1109.22	1180.25	0.17675	0.136817	1.29187	0.196403	0.397404	ENSG00000076201	ENSG00000076201	PTPN23	protein tyrosine phosphatase, non-receptor type 23 [Source:HGNC Symbol;Acc:HGNC:14406]	25930	3	1	47381011	47413441	606584
ENSG00000076242	511	242	676	814	658	320	453.079	445.702	491.717	547.152	520.886	486.9	490.906	-0.154764	0.142689	-1.08463	0.278087	0.493665	ENSG00000076242	ENSG00000076242	MLH1	mutL homolog 1 [Source:HGNC Symbol;Acc:HGNC:7127]	4292	3	1	36993332	37050918	---
ENSG00000076248	362	154	476	564	499	279	320.968	283.628	346.238	379.108	395.018	424.516	358.246	-0.306968	0.154486	-1.98703	0.0469188	0.147766	ENSG00000076248	ENSG00000076248	UNG	uracil DNA glycosylase [Source:HGNC Symbol;Acc:HGNC:12572]	7374	12	1	109097574	109110992	191525
ENSG00000076258	45	16	70	48	56	13	39.8993	29.4679	50.9174	32.2645	44.3307	19.7803	36.11	0.247452	0.299385	0.826533	0.408502	0.621805	ENSG00000076258	ENSG00000076258	FMO4	flavin containing monooxygenase 4 [Source:HGNC Symbol;Acc:HGNC:3772]	2329	1	1	171314208	171342084	136131
ENSG00000076321	193	90	222	268	318	131	171.124	165.757	161.481	180.143	251.735	199.325	188.261	-0.318245	0.186014	-1.71087	0.0871057	0.23071	ENSG00000076321	ENSG00000076321	KLHL20	kelch like family member 20 [Source:HGNC Symbol;Acc:HGNC:25056]	27252	1	1	173714941	173786702	---
ENSG00000076344	1	0	2	1	0	1	0.886651	0	1.45478	0.672177	0	1.52156	0.755862	0.0365818	0.20921	0.174857	0.861192	NA	ENSG00000076344	ENSG00000076344	RGS11	regulator of G protein signaling 11 [Source:HGNC Symbol;Acc:HGNC:9993]	8786	16	-1	268301	275980	603895
ENSG00000076351	83	32	96	104	73	50	73.5921	58.9358	69.8296	69.9064	57.7883	76.0781	67.6884	0.0130003	0.238279	0.0545592	0.95649	0.980418	ENSG00000076351	ENSG00000076351	SLC46A1	solute carrier family 46 member 1 [Source:HGNC Symbol;Acc:HGNC:30521]	113235	17	-1	28394756	28407197	611672
ENSG00000076356	82	34	76	98	53	31	72.7054	62.6193	55.2817	65.8733	41.9559	47.1684	57.6007	0.241542	0.2581	0.935846	0.349353	0.565114	ENSG00000076356	ENSG00000076356	PLXNA2	plexin A2 [Source:HGNC Symbol;Acc:HGNC:9100]	5362	1	-1	208022242	208244320	601054
ENSG00000076382	772	328	835	1005	559	459	684.495	604.092	607.372	675.537	442.516	698.397	618.735	0.0621098	0.171543	0.362066	0.717303	0.846465	ENSG00000076382	ENSG00000076382	SPAG5	sperm associated antigen 5 [Source:HGNC Symbol;Acc:HGNC:13452]	10615	17	-1	28577565	28599279	615562
ENSG00000076513	989	480	1217	1570	1460	633	876.898	884.037	885.235	1055.32	1155.77	963.148	970.067	-0.255504	0.13255	-1.92761	0.0539042	0.163797	ENSG00000076513	ENSG00000076513	ANKRD13A	ankyrin repeat domain 13A [Source:HGNC Symbol;Acc:HGNC:21268]	88455	12	1	109999186	110039763	615123
ENSG00000076554	154	75	179	337	647	151	136.544	138.131	130.203	226.524	512.178	229.756	228.889	-1.10836	0.237945	-4.65803	3.19245e-06	8.02394e-05	ENSG00000076554	ENSG00000076554	TPD52	tumor protein D52 [Source:HGNC Symbol;Acc:HGNC:12005]	7163	8	-1	80034745	80231232	604068
ENSG00000076555	339	137	413	419	213	155	300.575	252.319	300.413	281.642	168.615	235.842	256.568	0.296048	0.191293	1.54761	0.121716	0.290243	ENSG00000076555	ENSG00000076555	ACACB	acetyl-CoA carboxylase beta [Source:HGNC Symbol;Acc:HGNC:85]	32	12	1	109116595	109268226	---
ENSG00000076604	281	104	291	248	132	94	249.149	191.541	211.671	166.7	104.494	143.027	177.764	0.605809	0.201135	3.01195	0.00259579	0.0170402	ENSG00000076604	ENSG00000076604	TRAF4	TNF receptor associated factor 4 [Source:HGNC Symbol;Acc:HGNC:12034]	9618	17	1	28743984	28750958	602464
ENSG00000076641	722	411	1014	1285	1699	618	640.162	756.956	737.575	863.747	1344.96	940.325	880.621	-0.531142	0.168248	-3.15689	0.00159461	0.0115931	ENSG00000076641	ENSG00000076641	PAG1	phosphoprotein membrane anchor with glycosphingolipid microdomains 1 [Source:HGNC Symbol;Acc:HGNC:30043]	55824	8	-1	80967810	81112068	605767
ENSG00000076650	208	99	221	262	221	112	184.423	182.333	160.753	176.11	174.948	170.415	174.83	0.0093853	0.177665	0.052826	0.957871	0.981206	ENSG00000076650	ENSG00000076650	GPATCH1	G-patch domain containing 1 [Source:HGNC Symbol;Acc:HGNC:24658]	55094	19	1	33080880	33130542	---
ENSG00000076662	1107	478	1427	841	613	385	981.523	880.353	1037.99	565.3	485.263	585.801	756.038	0.797613	0.14225	5.6071	2.05744e-08	1.11922e-06	ENSG00000076662	ENSG00000076662	ICAM3	intercellular adhesion molecule 3 [Source:HGNC Symbol;Acc:HGNC:5346]	3385	19	-1	10333776	10339823	146631
ENSG00000076685	1126	574	1389	1461	1331	636	998.37	1057.16	1010.35	982.05	1053.65	967.713	1011.55	0.0267191	0.127186	0.210079	0.833606	0.916878	ENSG00000076685	ENSG00000076685	NT5C2	5'-nucleotidase, cytosolic II [Source:HGNC Symbol;Acc:HGNC:8022]	22978	10	-1	103088017	103193306	---
ENSG00000076706	2	0	5	0	0	0	1.7733	0	3.63696	0	0	0	0.90171	0.282589	0.206889	1.3659	0.171972	NA	ENSG00000076706	ENSG00000076706	MCAM	melanoma cell adhesion molecule [Source:HGNC Symbol;Acc:HGNC:6934]	4162	11	-1	119308529	119321521	155735
ENSG00000076716	0	0	0	0	1	0	0	0	0	0	0.79162	0	0.131937	-0.0236784	0.124275	-0.190531	0.848893	NA	ENSG00000076716	ENSG00000076716	GPC4	glypican 4 [Source:HGNC Symbol;Acc:HGNC:4452]	2239	X	-1	133300103	133415490	300168
ENSG00000076770	3248	1576	4492	5483	6924	2515	2879.84	2902.59	3267.44	3685.54	5481.18	3826.73	3673.89	-0.496353	0.15577	-3.18645	0.0014403	0.0106706	ENSG00000076770	ENSG00000076770	MBNL3	muscleblind like splicing regulator 3 [Source:HGNC Symbol;Acc:HGNC:20564]	55796	X	-1	132369317	132489968	---
ENSG00000076826	5	5	12	7	2	2	4.43326	9.20872	8.7287	4.70524	1.58324	3.04312	5.28371	0.476361	0.35392	1.34596	0.178316	0.37304	ENSG00000076826	ENSG00000076826	CAMSAP3	calmodulin regulated spectrin associated protein family member 3 [Source:HGNC Symbol;Acc:HGNC:29307]	57662	19	1	7595902	7618304	612685
ENSG00000076864	71	25	70	38	16	18	62.9523	46.0436	50.9174	25.5427	12.6659	27.3881	37.585	1.03724	0.296333	3.50026	0.00046481	0.00443107	ENSG00000076864	ENSG00000076864	RAP1GAP	RAP1 GTPase activating protein [Source:HGNC Symbol;Acc:HGNC:9858]	5909	1	-1	21596215	21669363	600278
ENSG00000076924	629	251	694	580	390	283	557.704	462.278	504.81	389.862	308.732	430.602	442.331	0.419165	0.1624	2.58106	0.00984983	0.0468635	ENSG00000076924	ENSG00000076924	XAB2	XPA binding protein 2 [Source:HGNC Symbol;Acc:HGNC:14089]	56949	19	-1	7619525	7629565	610850
ENSG00000076928	1669	814	2047	1495	916	744	1479.82	1499.18	1488.97	1004.9	725.124	1132.04	1221.67	0.613366	0.15761	3.89166	9.95587e-05	0.00129078	ENSG00000076928	ENSG00000076928	ARHGEF1	Rho guanine nucleotide exchange factor 1 [Source:HGNC Symbol;Acc:HGNC:681]	100505585	19	1	41883161	41930150	601855
ENSG00000076944	329	169	384	338	209	136	291.708	311.255	279.318	227.196	165.449	206.932	246.976	0.51946	0.174213	2.98176	0.00286597	0.0183362	ENSG00000076944	ENSG00000076944	STXBP2	syntaxin binding protein 2 [Source:HGNC Symbol;Acc:HGNC:11445]	6813	19	1	7636881	7647873	601717
ENSG00000076984	329	119	434	378	264	160	291.708	219.167	315.688	254.083	208.988	243.45	255.514	0.225448	0.178549	1.26267	0.206708	0.411295	ENSG00000076984	ENSG00000076984	MAP2K7	mitogen-activated protein kinase kinase 7 [Source:HGNC Symbol;Acc:HGNC:6847]	5609	19	1	7903843	7914478	603014
ENSG00000077009	0	0	0	0	0	0	0	0	0	0	0	0	0	NA	NA	NA	NA	NA	ENSG00000077009	ENSG00000077009	NMRK2	nicotinamide riboside kinase 2 [Source:HGNC Symbol;Acc:HGNC:17871]	27231	19	1	3933103	3942416	608705
ENSG00000077044	1161	543	1265	1002	505	389	1029.4	1000.07	920.15	673.521	399.768	591.887	769.133	0.775218	0.172227	4.50114	6.75903e-06	0.000143266	ENSG00000077044	ENSG00000077044	DGKD	diacylglycerol kinase delta [Source:HGNC Symbol;Acc:HGNC:2851]	8527	2	1	233354507	233472104	601826
ENSG00000077063	1851	879	2057	2927	1998	1359	1641.19	1618.89	1496.24	1967.46	1581.66	2067.8	1728.87	-0.230192	0.138474	-1.66235	0.0964418	0.247978	ENSG00000077063	ENSG00000077063	CTTNBP2	cortactin binding protein 2 [Source:HGNC Symbol;Acc:HGNC:15679]	83992	7	-1	117710651	117874139	609772
ENSG00000077080	2	0	2	1	0	0	1.7733	0	1.45478	0.672177	0	0	0.650044	0.147313	0.194402	0.757778	0.448584	NA	ENSG00000077080	ENSG00000077080	ACTL6B	actin like 6B [Source:HGNC Symbol;Acc:HGNC:160]	51412	7	-1	100643097	100656461	612458
ENSG00000077092	1	1	0	0	0	0	0.886651	1.84174	0	0	0	0	0.454732	0.104306	0.157082	0.664021	0.506677	NA	ENSG00000077092	ENSG00000077092	RARB	retinoic acid receptor beta [Source:HGNC Symbol;Acc:HGNC:9865]	5915	3	1	25174332	25597932	180220
ENSG00000077097	5169	2505	6682	7796	8710	3515	4583.1	4613.57	4860.43	5240.29	6895.01	5348.29	5256.78	-0.303193	0.136456	-2.22191	0.0262894	0.0964421	ENSG00000077097	ENSG00000077097	TOP2B	topoisomerase (DNA) II beta [Source:HGNC Symbol;Acc:HGNC:11990]	7155	3	-1	25597905	25664907	126431
ENSG00000077147	1620	843	2063	3045	3935	1526	1436.38	1552.59	1500.61	2046.78	3115.02	2321.9	1995.55	-0.70242	0.154991	-4.532	5.84269e-06	0.000126301	ENSG00000077147	ENSG00000077147	TM9SF3	transmembrane 9 superfamily member 3 [Source:HGNC Symbol;Acc:HGNC:21529]	56889	10	-1	96518109	96587452	616872
ENSG00000077150	128	60	155	92	47	48	113.491	110.505	112.746	61.8402	37.2061	73.035	84.8038	0.868795	0.239748	3.62378	0.000290332	0.00304174	ENSG00000077150	ENSG00000077150	NFKB2	nuclear factor kappa B subunit 2 [Source:HGNC Symbol;Acc:HGNC:7795]	4791	10	1	102394110	102402529	164012
ENSG00000077152	50	20	77	126	132	54	44.3326	36.8349	56.0091	84.6942	104.494	82.1643	68.0882	-0.831112	0.245204	-3.38948	0.000700265	0.00605936	ENSG00000077152	ENSG00000077152	UBE2T	ubiquitin conjugating enzyme E2 T [Source:HGNC Symbol;Acc:HGNC:25009]	29089	1	-1	202331657	202341980	610538
ENSG00000077157	611	311	661	720	535	280	541.744	572.782	480.806	483.967	423.517	426.037	488.142	0.240521	0.147877	1.62649	0.103846	0.260502	ENSG00000077157	ENSG00000077157	PPP1R12B	protein phosphatase 1 regulatory subunit 12B [Source:HGNC Symbol;Acc:HGNC:7619]	4660	1	1	202348699	202592706	603768
ENSG00000077232	1497	782	1979	2383	2751	1103	1327.32	1440.24	1439.51	1601.8	2177.75	1678.28	1610.82	-0.360867	0.144769	-2.4927	0.0126776	0.0560973	ENSG00000077232	ENSG00000077232	DNAJC10	DnaJ heat shock protein family (Hsp40) member C10 [Source:HGNC Symbol;Acc:HGNC:24637]	54431	2	1	182716041	182794464	607987
ENSG00000077235	2377	1010	2467	2425	1243	1030	2107.57	1860.16	1794.47	1630.03	983.984	1567.21	1657.24	0.436545	0.170376	2.56224	0.0103999	0.0486913	ENSG00000077235	ENSG00000077235	GTF3C1	general transcription factor IIIC subunit 1 [Source:HGNC Symbol;Acc:HGNC:4664]	2975	16	-1	27459555	27549913	603246
ENSG00000077238	650	271	802	613	343	286	576.323	499.112	583.368	412.044	271.526	435.167	462.923	0.540265	0.17635	3.0636	0.00218689	0.014864	ENSG00000077238	ENSG00000077238	IL4R	interleukin 4 receptor [Source:HGNC Symbol;Acc:HGNC:6015]	3566	16	1	27313668	27364778	147781
ENSG00000077254	816	424	989	1063	1139	531	723.508	780.899	719.39	714.524	901.655	807.949	774.654	-0.121087	0.141483	-0.855842	0.392085	0.606734	ENSG00000077254	ENSG00000077254	USP33	ubiquitin specific peptidase 33 [Source:HGNC Symbol;Acc:HGNC:20059]	23032	1	-1	77695987	77759852	---
ENSG00000077264	0	0	0	0	0	0	0	0	0	0	0	0	0	NA	NA	NA	NA	NA	ENSG00000077264	ENSG00000077264	PAK3	p21 (RAC1) activated kinase 3 [Source:HGNC Symbol;Acc:HGNC:8592]	5063	X	1	110944285	111227361	---
ENSG00000077274	0	0	0	0	0	0	0	0	0	0	0	0	0	NA	NA	NA	NA	NA	ENSG00000077274	ENSG00000077274	CAPN6	calpain 6 [Source:HGNC Symbol;Acc:HGNC:1483]	827	X	-1	111245103	111270523	300146
ENSG00000077279	0	0	1	0	0	0	0	0	0.727391	0	0	0	0.121232	0.0349057	0.124275	0.280873	0.778808	NA	ENSG00000077279	ENSG00000077279	DCX	doublecortin [Source:HGNC Symbol;Acc:HGNC:2714]	1641	X	-1	111293779	111412429	300121
ENSG00000077312	915	450	1139	1310	1038	619	811.286	828.784	828.499	880.551	821.702	941.847	852.111	-0.0939942	0.131235	-0.716227	0.473851	0.677777	ENSG00000077312	ENSG00000077312	SNRPA	small nuclear ribonucleoprotein polypeptide A [Source:HGNC Symbol;Acc:HGNC:11151]	6626	19	1	40750637	40765389	182285
ENSG00000077327	0	2	0	3	3	2	0	3.68349	0	2.01653	2.37486	3.04312	1.853	-0.215313	0.273136	-0.7883	0.430521	NA	ENSG00000077327	ENSG00000077327	SPAG6	sperm associated antigen 6 [Source:HGNC Symbol;Acc:HGNC:11215]	9576	10	1	22345445	22454224	605730
ENSG00000077348	100	27	105	103	82	58	88.6651	49.7271	76.3761	69.2342	64.9128	88.2506	72.861	-0.00352817	0.245371	-0.0143789	0.988528	0.994279	ENSG00000077348	ENSG00000077348	EXOSC5	exosome component 5 [Source:HGNC Symbol;Acc:HGNC:24662]	56915	19	-1	41386374	41397479	606492
ENSG00000077380	261	120	332	376	337	156	231.416	221.009	241.494	252.738	266.776	237.364	241.8	-0.117854	0.163429	-0.721132	0.470829	0.67544	ENSG00000077380	ENSG00000077380	DYNC1I2	dynein cytoplasmic 1 intermediate chain 2 [Source:HGNC Symbol;Acc:HGNC:2964]	1781	2	1	171687409	171748420	603331
ENSG00000077420	1365	676	2139	1504	1796	656	1210.28	1245.02	1555.89	1010.95	1421.75	998.144	1240.34	0.213377	0.163068	1.30852	0.190697	0.38979	ENSG00000077420	ENSG00000077420	APBB1IP	amyloid beta precursor protein binding family B member 1 interacting protein [Source:HGNC Symbol;Acc:HGNC:17379]	54518	10	1	26438203	26567803	609036
ENSG00000077454	355	152	364	324	183	142	314.761	279.945	264.77	217.785	144.866	216.062	239.698	0.535041	0.186874	2.86311	0.00419507	0.0246878	ENSG00000077454	ENSG00000077454	LRCH4	leucine rich repeats and calponin homology domain containing 4 [Source:HGNC Symbol;Acc:HGNC:6691]	4034	7	-1	100574011	100586153	---
ENSG00000077458	450	246	490	833	1267	406	398.993	453.069	356.422	559.923	1002.98	617.754	564.857	-0.792344	0.192508	-4.1159	3.85668e-05	0.000587106	ENSG00000077458	ENSG00000077458	FAM76B	family with sequence similarity 76 member B [Source:HGNC Symbol;Acc:HGNC:28492]	143684	11	-1	95768942	95790409	---
ENSG00000077463	150	55	195	156	99	71	132.998	101.296	141.841	104.86	78.3704	108.031	111.233	0.355562	0.215656	1.64874	0.0992002	0.252719	ENSG00000077463	ENSG00000077463	SIRT6	sirtuin 6 [Source:HGNC Symbol;Acc:HGNC:14934]	51548	19	-1	4174109	4182604	606211
ENSG00000077498	0	0	0	0	0	0	0	0	0	0	0	0	0	NA	NA	NA	NA	NA	ENSG00000077498	ENSG00000077498	TYR	tyrosinase [Source:HGNC Symbol;Acc:HGNC:12442]	7299	11	1	89177452	89295759	606933
ENSG00000077514	356	167	520	612	446	238	315.648	307.571	378.243	411.372	353.063	362.132	354.671	-0.157277	0.159172	-0.98809	0.323109	0.540239	ENSG00000077514	ENSG00000077514	POLD3	DNA polymerase delta 3, accessory subunit [Source:HGNC Symbol;Acc:HGNC:20932]	10714	11	1	74493851	74669117	611415
ENSG00000077522	3	1	0	1	0	2	2.65995	1.84174	0	0.672177	0	3.04312	1.3695	0.0512898	0.24485	0.209474	0.834078	NA	ENSG00000077522	ENSG00000077522	ACTN2	actinin alpha 2 [Source:HGNC Symbol;Acc:HGNC:164]	88	1	1	236686454	236764631	102573
ENSG00000077549	2211	1096	3031	2218	1810	1254	1960.39	2018.55	2204.72	1490.89	1432.83	1908.04	1835.9	0.34463	0.142002	2.42694	0.0152267	0.0643445	ENSG00000077549	ENSG00000077549	CAPZB	capping actin protein of muscle Z-line beta subunit [Source:HGNC Symbol;Acc:HGNC:1491]	832	1	-1	19338776	19485539	601572
ENSG00000077585	82	32	89	94	65	43	72.7054	58.9358	64.7378	63.1846	51.4553	65.4271	62.741	0.124638	0.242807	0.513324	0.607725	0.778726	ENSG00000077585	ENSG00000077585	GPR137B	G protein-coupled receptor 137B [Source:HGNC Symbol;Acc:HGNC:11862]	7107	1	1	236142505	236221865	604658
ENSG00000077616	7	2	17	13	24	3	6.20656	3.68349	12.3657	8.7383	18.9989	4.56468	9.09293	-0.250805	0.361591	-0.693615	0.487924	0.689037	ENSG00000077616	ENSG00000077616	NAALAD2	N-acetylated alpha-linked acidic dipeptidase 2 [Source:HGNC Symbol;Acc:HGNC:14526]	10003	11	1	90131515	90192894	611636
ENSG00000077684	695	311	800	1176	1134	497	616.223	572.782	581.913	790.48	897.697	756.216	702.552	-0.44785	0.13848	-3.23405	0.00122048	0.00934922	ENSG00000077684	ENSG00000077684	JADE1	jade family PHD finger 1 [Source:HGNC Symbol;Acc:HGNC:30027]	79960	4	1	128809623	128875224	610514
ENSG00000077713	227	112	295	238	336	135	201.27	206.275	214.58	159.978	265.984	205.411	208.916	-0.0179622	0.194876	-0.0921725	0.926561	0.965342	ENSG00000077713	ENSG00000077713	SLC25A43	solute carrier family 25 member 43 [Source:HGNC Symbol;Acc:HGNC:30557]	203427	X	1	119399060	119454478	300641
ENSG00000077721	356	207	518	555	592	264	315.648	381.241	376.789	373.058	468.639	401.692	386.178	-0.204323	0.15987	-1.27806	0.20123	0.403886	ENSG00000077721	ENSG00000077721	UBE2A	ubiquitin conjugating enzyme E2 A [Source:HGNC Symbol;Acc:HGNC:12472]	7319	X	1	119574467	119591083	312180
ENSG00000077782	144	68	180	199	138	91	127.678	125.239	130.93	133.763	109.244	138.462	127.553	0.0161896	0.197061	0.0821553	0.934523	0.968642	ENSG00000077782	ENSG00000077782	FGFR1	fibroblast growth factor receptor 1 [Source:HGNC Symbol;Acc:HGNC:3688]	2260	8	-1	38411138	38468834	---
ENSG00000077800	0	0	0	0	0	0	0	0	0	0	0	0	0	NA	NA	NA	NA	NA	ENSG00000077800	ENSG00000077800	FKBP6	FK506 binding protein 6 [Source:HGNC Symbol;Acc:HGNC:3722]	8468	7	1	73328164	73358637	604839
ENSG00000077935	7	1	6	10	10	4	6.20656	1.84174	4.36435	6.72177	7.9162	6.08625	5.52281	-0.282319	0.357198	-0.790371	0.429311	0.640439	ENSG00000077935	ENSG00000077935	SMC1B	structural maintenance of chromosomes 1B [Source:HGNC Symbol;Acc:HGNC:11112]	27127	22	-1	45344063	45413619	608685
ENSG00000077942	398	178	546	397	241	176	352.887	327.83	397.156	266.854	190.78	267.795	300.55	0.544823	0.175311	3.10774	0.00188522	0.0132957	ENSG00000077942	ENSG00000077942	FBLN1	fibulin 1 [Source:HGNC Symbol;Acc:HGNC:3600]	2192	22	1	45502238	45601135	135820
ENSG00000077943	32	24	51	56	36	18	28.3728	44.2018	37.097	37.6419	28.4983	27.3881	33.8667	0.150264	0.293027	0.512798	0.608093	0.778787	ENSG00000077943	ENSG00000077943	ITGA8	integrin subunit alpha 8 [Source:HGNC Symbol;Acc:HGNC:6144]	8516	10	-1	15513949	15720125	604063
ENSG00000077984	411	204	662	274	243	125	364.414	375.716	481.533	184.176	192.364	190.195	298.066	1.04978	0.168964	6.21304	5.19692e-10	4.62021e-08	ENSG00000077984	ENSG00000077984	CST7	cystatin F [Source:HGNC Symbol;Acc:HGNC:2479]	8530	20	1	24949230	24959928	603253
ENSG00000078018	8	2	2	6	1	2	7.09321	3.68349	1.45478	4.03306	0.79162	3.04312	3.34988	0.181949	0.327556	0.555474	0.57857	NA	ENSG00000078018	ENSG00000078018	MAP2	microtubule associated protein 2 [Source:HGNC Symbol;Acc:HGNC:6839]	4133	2	1	209424058	209734118	---
ENSG00000078043	1086	585	1481	1608	1962	675	962.903	1077.42	1077.27	1080.86	1553.16	1027.05	1129.78	-0.221966	0.161792	-1.37192	0.170087	0.362049	ENSG00000078043	ENSG00000078043	PIAS2	protein inhibitor of activated STAT 2 [Source:HGNC Symbol;Acc:HGNC:17311]	9063	18	-1	46803224	46920160	603567
ENSG00000078053	0	0	1	0	0	0	0	0	0.727391	0	0	0	0.121232	0.0349057	0.124275	0.280873	0.778808	NA	ENSG00000078053	ENSG00000078053	AMPH	amphiphysin [Source:HGNC Symbol;Acc:HGNC:471]	273	7	-1	38383704	38631567	600418
ENSG00000078061	768	354	1108	1179	747	490	680.948	651.977	805.95	792.496	591.34	745.565	711.379	0.0101631	0.155304	0.0654404	0.947823	0.97528	ENSG00000078061	ENSG00000078061	ARAF	A-Raf proto-oncogene, serine/threonine kinase [Source:HGNC Symbol;Acc:HGNC:646]	369	X	1	47561100	47571920	---
ENSG00000078070	409	203	518	457	507	236	362.64	373.874	376.789	307.185	401.351	359.089	363.488	0.0586939	0.158102	0.371241	0.710458	0.842093	ENSG00000078070	ENSG00000078070	MCCC1	methylcrotonoyl-CoA carboxylase 1 [Source:HGNC Symbol;Acc:HGNC:6936]	56922	3	-1	183015218	183116075	---
ENSG00000078081	9	10	18	13	26	9	7.97986	18.4174	13.093	8.7383	20.5821	13.6941	13.7508	-0.102607	0.353257	-0.29046	0.771464	0.880331	ENSG00000078081	ENSG00000078081	LAMP3	lysosomal associated membrane protein 3 [Source:HGNC Symbol;Acc:HGNC:14582]	27074	3	-1	183122213	183163839	605883
ENSG00000078098	0	0	1	1	0	0	0	0	0.727391	0.672177	0	0	0.233261	0.00645419	0.126977	0.0508296	0.959461	NA	ENSG00000078098	ENSG00000078098	FAP	fibroblast activation protein alpha [Source:HGNC Symbol;Acc:HGNC:3590]	2191	2	-1	162170684	162245151	600403
ENSG00000078114	0	0	0	0	0	0	0	0	0	0	0	0	0	NA	NA	NA	NA	NA	ENSG00000078114	ENSG00000078114	NEBL	nebulette [Source:HGNC Symbol;Acc:HGNC:16932]	10529	10	-1	20779973	21174187	605491
ENSG00000078124	581	284	742	850	947	379	515.144	523.055	539.724	571.35	749.664	576.672	579.268	-0.255417	0.152307	-1.67698	0.0935458	0.242929	ENSG00000078124	ENSG00000078124	ACER3	alkaline ceramidase 3 [Source:HGNC Symbol;Acc:HGNC:16066]	55331	11	1	76860867	77026797	617036
ENSG00000078140	1375	753	2011	2327	2993	1100	1219.15	1386.83	1462.78	1564.15	2369.32	1673.72	1612.66	-0.439139	0.161456	-2.71988	0.00653064	0.0346652	ENSG00000078140	ENSG00000078140	UBE2K	ubiquitin conjugating enzyme E2 K [Source:HGNC Symbol;Acc:HGNC:4914]	3093	4	1	39698044	39782792	602846
ENSG00000078142	725	397	997	962	927	376	642.822	731.172	725.209	646.634	733.832	572.107	675.296	0.095064	0.146107	0.650647	0.515275	0.710129	ENSG00000078142	ENSG00000078142	PIK3C3	phosphatidylinositol 3-kinase catalytic subunit type 3 [Source:HGNC Symbol;Acc:HGNC:8974]	5289	18	1	41955206	42087830	602609
ENSG00000078177	1339	644	1600	2323	2768	1016	1187.23	1186.08	1163.83	1561.47	2191.2	1545.91	1472.62	-0.557288	0.151968	-3.66715	0.000245273	0.00266106	ENSG00000078177	ENSG00000078177	N4BP2	NEDD4 binding protein 2 [Source:HGNC Symbol;Acc:HGNC:29851]	55728	4	1	40056826	40158252	---
ENSG00000078237	54	28	49	50	60	18	47.8792	51.5688	35.6422	33.6088	47.4972	27.3881	40.5974	0.222226	0.284136	0.782113	0.434148	0.64445	ENSG00000078237	ENSG00000078237	TIGAR	TP53 induced glycolysis regulatory phosphatase [Source:HGNC Symbol;Acc:HGNC:1185]	57103	12	1	4307763	4354593	610775
ENSG00000078246	304	135	398	220	213	110	269.542	248.635	289.502	147.879	168.615	167.372	215.257	0.704883	0.171589	4.10798	3.99141e-05	0.000604069	ENSG00000078246	ENSG00000078246	TULP3	tubby like protein 3 [Source:HGNC Symbol;Acc:HGNC:12425]	7289	12	1	2877223	2941140	604730
ENSG00000078269	368	138	391	582	436	290	326.288	254.161	284.41	391.207	345.146	441.253	340.411	-0.408907	0.164965	-2.47875	0.0131844	0.0577325	ENSG00000078269	ENSG00000078269	SYNJ2	synaptojanin 2 [Source:HGNC Symbol;Acc:HGNC:11504]	8871	6	1	157981887	158099176	609410
ENSG00000078295	0	0	0	0	0	0	0	0	0	0	0	0	0	NA	NA	NA	NA	NA	ENSG00000078295	ENSG00000078295	ADCY2	adenylate cyclase 2 [Source:HGNC Symbol;Acc:HGNC:233]	108	5	1	7396208	7830081	103071
ENSG00000078304	895	417	1194	1249	1326	496	793.553	768.007	868.505	839.549	1049.69	754.695	845.666	-0.117062	0.151179	-0.774328	0.438737	0.648483	ENSG00000078304	ENSG00000078304	PPP2R5C	protein phosphatase 2 regulatory subunit B'gamma [Source:HGNC Symbol;Acc:HGNC:9311]	5527	14	1	101761798	101927989	---
ENSG00000078319	56	26	81	79	61	32	49.6525	47.8853	58.9187	53.1019	48.2888	48.69	51.0895	0.0589303	0.255686	0.230479	0.81772	0.906842	ENSG00000078319	ENSG00000078319	PMS2P1	PMS1 homolog 2, mismatch repair system component pseudogene 1 [Source:HGNC Symbol;Acc:HGNC:9123]	---	7	-1	100320992	100341908	---
ENSG00000078328	0	1	0	0	0	0	0	1.84174	0	0	0	0	0.306957	0.0377632	0.129096	0.29252	0.769889	NA	ENSG00000078328	ENSG00000078328	RBFOX1	RNA binding protein, fox-1 homolog 1 [Source:HGNC Symbol;Acc:HGNC:18222]	54715	16	1	5239802	7713338	605104
ENSG00000078369	5705	2696	7626	7052	5400	3336	5058.35	4965.34	5547.09	4740.19	4274.75	5075.93	4943.61	0.140545	0.124549	1.12844	0.259135	0.473529	ENSG00000078369	ENSG00000078369	GNB1	G protein subunit beta 1 [Source:HGNC Symbol;Acc:HGNC:4396]	2782	1	-1	1785285	1891117	139380
ENSG00000078399	1058	566	1741	689	978	301	938.077	1042.43	1266.39	463.13	774.204	457.99	823.703	0.867288	0.187787	4.61846	3.86594e-06	9.23907e-05	ENSG00000078399	ENSG00000078399	HOXA9	homeobox A9 [Source:HGNC Symbol;Acc:HGNC:5109]	3205	7	-1	27162435	27175180	142956
ENSG00000078401	0	0	1	0	0	1	0	0	0.727391	0	0	1.52156	0.374825	0.00707999	0.148318	0.0477351	0.961927	NA	ENSG00000078401	ENSG00000078401	EDN1	endothelin 1 [Source:HGNC Symbol;Acc:HGNC:3176]	1906	6	1	12290363	12297194	131240
ENSG00000078403	2025	1067	2760	2802	2831	1274	1795.47	1965.14	2007.6	1883.44	2241.08	1938.47	1971.87	-0.0701387	0.129708	-0.540743	0.588684	0.767129	ENSG00000078403	ENSG00000078403	MLLT10	MLLT10, histone lysine methyltransferase DOT1L cofactor [Source:HGNC Symbol;Acc:HGNC:16063]	8028	10	1	21524675	21743630	602409
ENSG00000078487	14	9	18	19	22	5	12.4131	16.5757	13.093	12.7714	17.4156	7.60781	13.3128	0.0552114	0.350543	0.157502	0.874849	0.939063	ENSG00000078487	ENSG00000078487	ZCWPW1	zinc finger CW-type and PWWP domain containing 1 [Source:HGNC Symbol;Acc:HGNC:23486]	55063	7	-1	100400826	100428992	---
ENSG00000078549	0	0	0	0	0	0	0	0	0	0	0	0	0	NA	NA	NA	NA	NA	ENSG00000078549	ENSG00000078549	ADCYAP1R1	ADCYAP receptor type I [Source:HGNC Symbol;Acc:HGNC:242]	117	7	1	31052461	31111479	102981
ENSG00000078579	0	0	0	0	0	0	0	0	0	0	0	0	0	NA	NA	NA	NA	NA	ENSG00000078579	ENSG00000078579	FGF20	fibroblast growth factor 20 [Source:HGNC Symbol;Acc:HGNC:3677]	26281	8	-1	16992169	17002181	605558
ENSG00000078589	28	16	35	29	23	19	24.8262	29.4679	25.4587	19.4931	18.2073	28.9097	24.3938	0.210038	0.314775	0.667266	0.504602	0.701993	ENSG00000078589	ENSG00000078589	P2RY10	purinergic receptor P2Y10 [Source:HGNC Symbol;Acc:HGNC:19906]	27334	X	1	78945332	78961954	300529
ENSG00000078596	389	204	416	480	664	249	344.907	375.716	302.595	322.645	525.636	378.869	375.061	-0.250199	0.18368	-1.36215	0.173152	0.36587	ENSG00000078596	ENSG00000078596	ITM2A	integral membrane protein 2A [Source:HGNC Symbol;Acc:HGNC:6173]	9452	X	-1	79360384	79367667	300222
ENSG00000078618	2226	1075	2671	3132	2995	1456	1973.69	1979.87	1942.86	2105.26	2370.9	2215.39	2098	-0.177391	0.120973	-1.46637	0.142548	0.321194	ENSG00000078618	ENSG00000078618	NRDC	nardilysin convertase [Source:HGNC Symbol;Acc:HGNC:7995]	4898	1	-1	51789191	51878937	602651
ENSG00000078668	615	313	693	964	867	408	545.291	576.466	504.082	647.978	686.335	620.797	596.825	-0.261275	0.139082	-1.87857	0.0603032	0.177487	ENSG00000078668	ENSG00000078668	VDAC3	voltage dependent anion channel 3 [Source:HGNC Symbol;Acc:HGNC:12674]	7419	8	1	42391624	42405897	610029
ENSG00000078674	3199	1532	3697	5136	5170	2199	2836.4	2821.55	2689.17	3452.3	4092.68	3345.91	3206.33	-0.372158	0.127804	-2.91194	0.00359196	0.0218211	ENSG00000078674	ENSG00000078674	PCM1	pericentriolar material 1 [Source:HGNC Symbol;Acc:HGNC:8727]	5108	8	1	17922840	18029944	---
ENSG00000078687	775	362	990	1044	735	484	687.155	666.711	720.117	701.752	581.841	736.436	682.335	0.0406958	0.143644	0.28331	0.776939	0.883491	ENSG00000078687	ENSG00000078687	TNRC6C	trinucleotide repeat containing 6C [Source:HGNC Symbol;Acc:HGNC:29318]	57690	17	1	77959240	78108835	610741
ENSG00000078699	567	257	767	670	553	254	502.731	473.328	557.909	450.358	437.766	386.477	468.095	0.255437	0.148219	1.72338	0.08482	0.226624	ENSG00000078699	ENSG00000078699	CBFA2T2	CBFA2/RUNX1 translocation partner 2 [Source:HGNC Symbol;Acc:HGNC:1536]	9139	20	1	33490075	33650036	---
ENSG00000078725	0	0	0	0	0	0	0	0	0	0	0	0	0	NA	NA	NA	NA	NA	ENSG00000078725	ENSG00000078725	BRINP1	BMP/retinoic acid inducible neural specific 1 [Source:HGNC Symbol;Acc:HGNC:2687]	1620	9	-1	119153458	119369467	602865
ENSG00000078747	941	471	1333	1473	1296	640	834.339	867.461	969.613	990.116	1025.94	973.799	943.545	-0.155945	0.131788	-1.1833	0.236689	0.449238	ENSG00000078747	ENSG00000078747	ITCH	itchy E3 ubiquitin protein ligase [Source:HGNC Symbol;Acc:HGNC:13890]	83737	20	1	34363235	34511393	---
ENSG00000078795	0	1	5	1	1	1	0	1.84174	3.63696	0.672177	0.79162	1.52156	1.41068	0.143293	0.258674	0.553951	0.579613	NA	ENSG00000078795	ENSG00000078795	PKD2L2	polycystin 2 like 2, transient receptor potential cation channel [Source:HGNC Symbol;Acc:HGNC:9012]	27039	5	1	137887968	137942747	604669
ENSG00000078804	81	25	143	108	83	52	71.8188	46.0436	104.017	72.5951	65.7045	79.1212	73.2167	0.0638055	0.254888	0.250327	0.802334	0.897795	ENSG00000078804	ENSG00000078804	TP53INP2	tumor protein p53 inducible nuclear protein 2 [Source:HGNC Symbol;Acc:HGNC:16104]	58476	20	1	34704290	34713439	---
ENSG00000078808	731	290	752	728	430	328	648.142	534.106	546.998	489.345	340.397	499.072	509.677	0.363264	0.169234	2.14651	0.0318322	0.110967	ENSG00000078808	ENSG00000078808	SDF4	stromal cell derived factor 4 [Source:HGNC Symbol;Acc:HGNC:24188]	51150	1	-1	1216908	1232031	614282
ENSG00000078814	16	7	8	4	1	4	14.1864	12.8922	5.81913	2.68871	0.79162	6.08625	7.07739	0.781937	0.358515	2.18104	0.0291801	0.103982	ENSG00000078814	ENSG00000078814	MYH7B	myosin heavy chain 7B [Source:HGNC Symbol;Acc:HGNC:15906]	57644	20	1	34975403	35002437	609928
ENSG00000078898	0	0	0	0	0	0	0	0	0	0	0	0	0	NA	NA	NA	NA	NA	ENSG00000078898	ENSG00000078898	BPIFB2	BPI fold containing family B member 2 [Source:HGNC Symbol;Acc:HGNC:16177]	80341	20	1	33007600	33023709	614108
ENSG00000078900	6	2	5	9	3	2	5.31991	3.68349	3.63696	6.04959	2.37486	3.04312	4.01799	0.0406399	0.344789	0.117869	0.906171	NA	ENSG00000078900	ENSG00000078900	TP73	tumor protein p73 [Source:HGNC Symbol;Acc:HGNC:12003]	7161	1	1	3652520	3736201	601990
ENSG00000078902	361	148	452	279	206	161	320.081	272.578	328.781	187.537	163.074	244.971	252.837	0.606981	0.181393	3.34622	0.000819209	0.00683025	ENSG00000078902	ENSG00000078902	TOLLIP	toll interacting protein [Source:HGNC Symbol;Acc:HGNC:16476]	54472	11	-1	1274371	1309654	606277
ENSG00000078967	195	81	239	229	284	124	172.897	149.181	173.847	153.928	224.82	188.674	177.224	-0.169835	0.192207	-0.883606	0.376909	0.591956	ENSG00000078967	ENSG00000078967	UBE2D4	ubiquitin conjugating enzyme E2 D4 (putative) [Source:HGNC Symbol;Acc:HGNC:21647]	51619	7	1	43926438	43956136	---
ENSG00000079101	0	0	0	2	0	0	0	0	0	1.34435	0	0	0.224059	-0.0510637	0.12436	-0.410611	0.681358	NA	ENSG00000079101	ENSG00000079101	CLUL1	clusterin like 1 [Source:HGNC Symbol;Acc:HGNC:2096]	27098	18	1	596988	650334	---
ENSG00000079102	0	0	0	0	0	1	0	0	0	0	0	1.52156	0.253594	-0.0236784	0.124275	-0.190531	0.848893	NA	ENSG00000079102	ENSG00000079102	RUNX1T1	RUNX1 translocation partner 1 [Source:HGNC Symbol;Acc:HGNC:1535]	862	8	-1	91954967	92103286	---
ENSG00000079112	0	1	2	0	1	1	0	1.84174	1.45478	0	0.79162	1.52156	0.934951	0.0570034	0.219315	0.259916	0.794929	NA	ENSG00000079112	ENSG00000079112	CDH17	cadherin 17 [Source:HGNC Symbol;Acc:HGNC:1756]	1015	8	-1	94127171	94217303	603017
ENSG00000079134	533	233	594	777	774	300	472.585	429.126	432.07	522.281	612.714	456.468	487.541	-0.245676	0.15444	-1.59076	0.111664	0.273802	ENSG00000079134	ENSG00000079134	THOC1	THO complex 1 [Source:HGNC Symbol;Acc:HGNC:19070]	9984	18	-1	214520	268050	606930
ENSG00000079150	125	66	172	184	215	95	110.831	121.555	125.111	123.68	170.198	144.548	132.654	-0.269287	0.200708	-1.34168	0.1797	0.375024	ENSG00000079150	ENSG00000079150	FKBP7	FK506 binding protein 7 [Source:HGNC Symbol;Acc:HGNC:3723]	51661	2	-1	178463664	178478600	607062
[truncated: 56,851 more rows]
